# Supplementary material for: Transcriptome Analysis Suggests PKD3 Regulates Proliferative Glucose Metabolism, Calcium Homeostasis and Microtubule Dynamics After MEF Spontaneous Immortalization
Source: Int J Mol Sci. 2025 Jan 12;26(2):596. doi: 10.3390/ijms26020596 (PMC11765705; doi:10.3390/ijms26020596)
Supplement: Supplementary file 1 [file ijms-26-00596-s001.zip]

Archive with 1 entries (1 files):
- ijms-3390627-supplementary.xlsx
