# Supplementary material for: Transcriptome Analysis Suggests PKD3 Regulates Proliferative Glucose Metabolism, Calcium Homeostasis and Microtubule Dynamics After MEF Spontaneous Immortalization
Source: Int J Mol Sci. 2025 Jan 12;26(2):596. doi: 10.3390/ijms26020596 (PMC11765705; doi:10.3390/ijms26020596)
Supplement: Supplementary file 1 [file ijms-26-00596-s001.zip › ijms-3390627-supplementary.xlsx]

## Sheet: Table S1
Transcriptome analysis suggests PKD3 regulates proliferative glucose metabolism, calcium homeostasis and microtubule dynamics after MEF spontaneous immortalization
Jocshan Loaiza-Moss, Ursula Braun, and Michael Leitges
Table S1. Differentially expressed genes in Prkd3-/- primary MEFs (pMEFs) versus their wildtype counterparts (Prkd3-/- pMEFs vs WT pMEFs). p-adjusted < 0.05 and a Log 2 Fold Change > 1 and <-1. L2FC: Log2 Fold Change; DE: Differential Expression.
ENSEMBL ID	Gene Symbol	Gene Name	L2FC	DE	p-value	p-adjusted	Base Mean	LfcSE	Stat
ENSMUSG00000003469	Phyhip	phytanoyl-CoA hydroxylase interacting protein	-5.4554	DOWN	1.22836e-55	3.71122e-52	206.124	0.347186	-15.7132
ENSMUSG00000042104	Uggt2	UDP-glucose glycoprotein glucosyltransferase 2	-2.08065	DOWN	1.09099e-18	1.28185e-15	4988.27	0.235758	-8.82537
ENSMUSG00000066705	Fxyd6	FXYD domain-containing ion transport regulator 6	-5.49178	DOWN	1.75047e-17	1.94846e-14	926.405	0.645389	-8.50926
ENSMUSG00000027861	Casq2	calsequestrin 2	-2.96723	DOWN	9.82732e-14	7.14891e-11	28.4161	0.39865	-7.4432
ENSMUSG00000040264	Gbp2b	guanylate binding protein 2b	-10.5522	DOWN	4.48207e-13	2.78798e-10	374.348	1.45746	-7.24014
ENSMUSG00000004552	Ctse	cathepsin E	-8.97844	DOWN	1.58725e-12	9.07261e-10	20.9281	1.27054	-7.06664
ENSMUSG00000003038	Hmgn2	high mobility group nucleosomal binding domain 2	-1.83152	DOWN	9.71864e-11	4.19469e-08	486.024	0.283024	-6.47126
ENSMUSG00000040061	Plcb2	phospholipase C, beta 2	-2.68372	DOWN	1.45226e-10	6.14276e-08	42.5354	0.418656	-6.41031
ENSMUSG00000036510	Cdh8	cadherin 8	-4.78881	DOWN	6.56725e-10	2.52529e-07	14.7643	0.775368	-6.17618
ENSMUSG00000038086	Hspb2	heat shock protein 2	-2.6733	DOWN	2.91496e-09	1.01063e-06	135.828	0.45033	-5.93632
ENSMUSG00000006014	Prg4	proteoglycan 4 (megakaryocyte stimulating factor, articular superficial zone protein)	-2.27512	DOWN	7.46799e-09	2.46782e-06	1403.49	0.393616	-5.78005
ENSMUSG00000090215	Trim34b	tripartite motif-containing 34B	-5.18548	DOWN	1.03641e-08	3.37215e-06	58.2189	0.905815	-5.72466
ENSMUSG00000089942	Pira2	paired-Ig-like receptor A2	-4.29814	DOWN	6.17508e-08	1.71838e-05	18.9313	0.793944	-5.41366
ENSMUSG00000029546	Uncx	UNC homeobox	-4.15828	DOWN	6.88064e-08	1.88985e-05	35.1557	0.770872	-5.39426
ENSMUSG00000030427	Lilra6	leukocyte immunoglobulin-like receptor, subfamily A (with TM domain), member 6	-4.10362	DOWN	1.01582e-07	2.68544e-05	19.4124	0.770797	-5.32387
ENSMUSG00000093985	Gm10406	predicted gene 10406	-7.09989	DOWN	1.03138e-07	2.69292e-05	9.12327	1.33429	-5.32111
ENSMUSG00000048138	Dmrt2	doublesex and mab-3 related transcription factor 2	-3.75614	DOWN	1.40056e-07	3.56874e-05	45.2734	0.713394	-5.26517
ENSMUSG00000021799	Opn4	opsin 4 (melanopsin)	-6.8532	DOWN	3.42076e-07	8.12872e-05	9.26055	1.34412	-5.09865
ENSMUSG00000042401	Crtac1	cartilage acidic protein 1	-5.56284	DOWN	4.50352e-07	0.000100258	19.2768	1.10235	-5.04634
ENSMUSG00000051457	Spn	sialophorin	-2.60396	DOWN	4.83673e-07	0.000106554	84.9275	0.517411	-5.03268
ENSMUSG00000027318	Adam33	a disintegrin and metallopeptidase domain 33	-2.58383	DOWN	6.14018e-07	0.000132509	92.9465	0.518138	-4.98676
ENSMUSG00000039209	Rpl39l	ribosomal protein L39-like	-2.78671	DOWN	9.52792e-07	0.000201506	35.7538	0.568583	-4.90115
ENSMUSG00000036743	Psma8	proteasome subunit alpha 8	-4.13676	DOWN	9.96947e-07	0.000208757	16.5675	0.845576	-4.89224
ENSMUSG00000024617	Camk2a	calcium/calmodulin-dependent protein kinase II alpha	-2.40924	DOWN	1.39288e-06	0.000283251	277.757	0.499219	-4.82602
ENSMUSG00000001247	Lsr	lipolysis stimulated lipoprotein receptor	-1.32434	DOWN	2.24578e-06	0.000443889	62.2827	0.279991	-4.72995
ENSMUSG00000051678	Pcdhb6	protocadherin beta 6	-2.13469	DOWN	2.64009e-06	0.000516993	17.4973	0.454479	-4.697
ENSMUSG00000050549	Fam241a	family with sequence similarity 241, member A	-2.40653	DOWN	3.55319e-06	0.000665012	199.641	0.519103	-4.63594
ENSMUSG00000030109	Slc6a12	solute carrier family 6 (neurotransmitter transporter, betaine/GABA), member 12	-2.64819	DOWN	8.08017e-06	0.00141229	85.5576	0.593358	-4.46305
ENSMUSG00000039146	Ifi44l	interferon-induced protein 44 like	-7.05917	DOWN	1.07066e-05	0.00182608	43.0542	1.60349	-4.40239
ENSMUSG00000093805	Gal3st2b	galactose-3-O-sulfotransferase 2B	-6.03094	DOWN	1.13765e-05	0.00190954	5.80989	1.37404	-4.38921
ENSMUSG00000016150	Tenm1	teneurin transmembrane protein 1	-2.84322	DOWN	1.32962e-05	0.00219689	20.0029	0.652837	-4.35517
ENSMUSG00000028874	Fgr	FGR proto-oncogene, Src family tyrosine kinase	-2.77295	DOWN	1.3725e-05	0.00225015	23.4879	0.637722	-4.34822
ENSMUSG00000053025	Sv2b	synaptic vesicle glycoprotein 2b	-3.53843	DOWN	1.45194e-05	0.00234405	7.60714	0.816086	-4.33586
ENSMUSG00000001029	Icam2	intercellular adhesion molecule 2	-4.87262	DOWN	1.92567e-05	0.00301673	5.99534	1.14024	-4.27334
ENSMUSG00000030789	Itgax	integrin alpha X	-3.50573	DOWN	2.33192e-05	0.00354803	16.4761	0.828684	-4.23048
ENSMUSG00000059412	Fxyd2	FXYD domain-containing ion transport regulator 2	-3.38714	DOWN	2.45974e-05	0.00371578	256.357	0.802933	-4.21846
ENSMUSG00000074417	Pira11	paired-Ig-like receptor A11	-3.92998	DOWN	2.69937e-05	0.00396452	22.6601	0.936279	-4.19745
ENSMUSG00000025784	Clec3b	C-type lectin domain family 3, member b	-6.73515	DOWN	3.93081e-05	0.0054335	142.296	1.63812	-4.11151
ENSMUSG00000074419	Pira6	paired-Ig-like receptor A6	-4.52895	DOWN	4.10413e-05	0.00559988	9.82728	1.10421	-4.10154
ENSMUSG00000068663	Clec16a	C-type lectin domain family 16, member A	-1.02776	DOWN	4.79392e-05	0.00641688	2490.32	0.252803	-4.06545
ENSMUSG00000028780	Sema3c	sema domain, immunoglobulin domain (Ig), short basic domain, secreted, (semaphorin) 3C	-1.5814	DOWN	4.99865e-05	0.00660728	7486.47	0.389922	-4.05569
ENSMUSG00000105827	H2bc18	H2B clustered histone 18	-3.19177	DOWN	7.52589e-05	0.00973486	12.7015	0.806204	-3.95902
ENSMUSG00000080932	Gm10224	predicted pseudogene 10224	-1.48759	DOWN	7.59493e-05	0.00973486	57.6843	0.375955	-3.95684
ENSMUSG00000015970	Chdh	choline dehydrogenase	-2.80143	DOWN	8.70373e-05	0.0109778	23.9449	0.713896	-3.92415
ENSMUSG00000024481	Lvrn	laeverin	-3.26355	DOWN	8.99883e-05	0.0111985	75.2349	0.833364	-3.91611
ENSMUSG00000048373	Fgfbp1	fibroblast growth factor binding protein 1	-3.44587	DOWN	0.000109452	0.0133804	19.0132	0.890722	-3.86862
ENSMUSG00000000402	Egfl6	EGF-like-domain, multiple 6	-4.76865	DOWN	0.000125023	0.0150234	380.8	1.24311	-3.83606
ENSMUSG00000049103	Ccr2	C-C motif chemokine receptor 2	-4.7068	DOWN	0.000147677	0.0172553	20.0503	1.24028	-3.79494
ENSMUSG00000047281	Sfn	stratifin	-2.27797	DOWN	0.000161965	0.018718	78.5666	0.60392	-3.77197
ENSMUSG00000038781	Stap2	signal transducing adaptor family member 2	-2.08171	DOWN	0.000181247	0.0205238	52.916	0.556039	-3.74381
ENSMUSG00000022598	Psca	prostate stem cell antigen	-5.02974	DOWN	0.000186966	0.0210327	49.2316	1.34629	-3.73601
ENSMUSG00000024421	Lama3	laminin, alpha 3	-4.00152	DOWN	0.000206418	0.0227371	275.027	1.07828	-3.71103
ENSMUSG00000089768	Tmsb15b1	thymosin beta 15b1	-3.48969	DOWN	0.000210646	0.0230827	28.2117	0.94166	-3.70589
ENSMUSG00000046618	Olfml2a	olfactomedin-like 2A	-2.18857	DOWN	0.000216649	0.0234473	283.382	0.591703	-3.69877
ENSMUSG00000022661	Cd200	CD200 molecule	-3.27868	DOWN	0.000220706	0.0236939	666.938	0.887556	-3.69406
ENSMUSG00000036617	Etl4	enhancer trap locus 4	-1.40869	DOWN	0.000298914	0.0304116	1856.14	0.389547	-3.61624
ENSMUSG00000024697	Gna14	guanine nucleotide binding protein, alpha 14	-2.43762	DOWN	0.00030204	0.0305639	44.5023	0.674578	-3.61354
ENSMUSG00000028417	Tal2	T cell acute lymphocytic leukemia 2	-2.56834	DOWN	0.000345445	0.0339805	12.4712	0.717694	-3.5786
ENSMUSG00000085584	Rtl9	retrotransposon Gag like 9	-2.38981	DOWN	0.000350636	0.0343314	13.5483	0.668534	-3.5747
ENSMUSG00000041445	Mmrn2	multimerin 2	-2.32367	DOWN	0.000358435	0.0347141	29.7779	0.651081	-3.56894
ENSMUSG00000095024	Gm5458	predicted gene 5458	-4.0703	DOWN	0.000381541	0.0365122	9.32273	1.14575	-3.55253
ENSMUSG00000044033	Ccdc141	coiled-coil domain containing 141	-1.01043	DOWN	0.000404403	0.038353	501.16	0.28566	-3.53719
ENSMUSG00000041750	Cd1d2	CD1d2 antigen	-4.4956	DOWN	0.000415334	0.0386956	12.0456	1.27349	-3.53014
ENSMUSG00000081665	Pira1	paired-Ig-like receptor A1	-2.5992	DOWN	0.000418939	0.0388602	12.6985	0.736763	-3.52786
ENSMUSG00000031391	L1cam	L1 cell adhesion molecule	-2.15798	DOWN	0.00045169	0.0411759	595.688	0.61518	-3.50788
ENSMUSG00000050751	Pgbd5	piggyBac transposable element derived 5	-1.51693	DOWN	0.00047366	0.0426274	51.3549	0.434	-3.49523
ENSMUSG00000030532	Hddc3	HD domain containing 3	-1.50296	DOWN	0.000510642	0.0454071	1322.08	0.432492	-3.47511
ENSMUSG00000061462	Obscn	obscurin, cytoskeletal calmodulin and titin-interacting RhoGEF	-4.34064	DOWN	0.000511862	0.0454071	5.4976	1.2493	-3.47447
ENSMUSG00000032773	Chrm1	cholinergic receptor, muscarinic 1, CNS	-4.21106	DOWN	0.000513135	0.0454071	7.22113	1.21223	-3.4738
ENSMUSG00000079654	Prrt4	proline-rich transmembrane protein 4	-2.70283	DOWN	0.000533027	0.0467758	25.0332	0.780355	-3.46359
ENSMUSG00000043822	Adamtsl5	ADAMTS-like 5	-1.08899	DOWN	0.00056971	0.0497884	1745.32	0.31605	-3.44564
ENSMUSG00000062006	Rpl34	ribosomal protein L34	3.81438	UP	7.25287e-47	1.70434e-43	2018.63	0.265318	14.3766
ENSMUSG00000056234	Ncoa4	nuclear receptor coactivator 4	1.5771	UP	2.28321e-28	3.71444e-25	652.748	0.142771	11.0463
ENSMUSG00000015656	Hspa8	heat shock protein 8	2.13589	UP	1.34676e-20	1.78017e-17	28384.2	0.229555	9.30446
ENSMUSG00000070372	Capza1	capping actin protein of muscle Z-line subunit alpha 1	1.65513	UP	1.20861e-15	1.16186e-12	3489.97	0.206799	8.00357
ENSMUSG00000072494	Ppp1r3e	protein phosphatase 1, regulatory subunit 3E	2.29172	UP	3.03469e-14	2.56723e-11	267.205	0.301668	7.59683
ENSMUSG00000028081	Rps3a1	ribosomal protein S3A1	3.02875	UP	1.02394e-13	7.14891e-11	7832.36	0.407212	7.43778
ENSMUSG00000022193	Psmb5	proteasome (prosome, macropain) subunit, beta type 5	1.1307	UP	4.07927e-10	1.59764e-07	3122.61	0.180884	6.25096
ENSMUSG00000048521	Cxcr6	C-X-C motif chemokine receptor 6	3.27133	UP	1.19992e-09	4.53163e-07	89.3907	0.538025	6.08025
ENSMUSG00000047104	Pbp2	phosphatidylethanolamine binding protein 2	5.47209	UP	1.33241e-09	4.85849e-07	148.895	0.902473	6.06344
ENSMUSG00000021113	Snapc1	small nuclear RNA activating complex, polypeptide 1	1.01922	UP	2.66619e-09	9.55717e-07	976.057	0.17127	5.95093
ENSMUSG00000073791	Efcab7	EF-hand calcium binding domain 7	1.44688	UP	3.38628e-08	1.02309e-05	191.766	0.262107	5.52019
ENSMUSG00000062822	4833420G17Rik	RIKEN cDNA 4833420G17 gene	1.8661	UP	3.61606e-08	1.07713e-05	652.977	0.338758	5.50864
ENSMUSG00000048758	Rpl29	ribosomal protein L29	1.27845	UP	4.70303e-08	1.36253e-05	7610.52	0.234055	5.46219
ENSMUSG00000044573	Acp1	acid phosphatase 1, soluble	1.28423	UP	5.56085e-08	1.58928e-05	1654.93	0.236403	5.43238
ENSMUSG00000027994	Mcub	mitochondrial calcium uniporter dominant negative beta subunit	1.54377	UP	1.01146e-07	2.68544e-05	957.322	0.289928	5.32465
ENSMUSG00000052727	Map1b	microtubule-associated protein 1B	1.52411	UP	1.30716e-07	3.37136e-05	18259.3	0.288776	5.27784
ENSMUSG00000028341	Nr4a3	nuclear receptor subfamily 4, group A, member 3	1.89577	UP	3.40685e-07	8.12872e-05	148.51	0.371762	5.09943
ENSMUSG00000091754	Gm3636	predicted gene 3636	6.10707	UP	4.24208e-07	9.54422e-05	33.4868	1.20747	5.05776
ENSMUSG00000032092	Mpzl2	myelin protein zero-like 2	4.93054	UP	8.51463e-07	0.000181895	76.2569	1.00149	4.92319
ENSMUSG00000060036	Rpl3	ribosomal protein L3	1.12306	UP	1.90708e-06	0.000384122	4980.92	0.235787	4.76303
ENSMUSG00000096768	Erdr1x	erythroid differentiation regulator 1 x	3.88051	UP	3.39727e-06	0.000647287	141.744	0.835379	4.64521
ENSMUSG00000034342	Cbl	Casitas B-lineage lymphoma	1.41672	UP	3.49365e-06	0.000659707	5531.77	0.305366	4.63943
ENSMUSG00000079852	Klra4	killer cell lectin-like receptor, subfamily A, member 4	5.8742	UP	6.55853e-06	0.00115589	620.672	1.3032	4.50753
ENSMUSG00000022863	Btg3	BTG anti-proliferation factor 3	1.51828	UP	1.88389e-05	0.00297331	193.744	0.354885	4.27823
ENSMUSG00000066258	Trim12a	tripartite motif-containing 12A	1.93504	UP	2.24208e-05	0.00343608	287.385	0.456452	4.23931
ENSMUSG00000027597	Ahcy	S-adenosylhomocysteine hydrolase	2.11023	UP	2.69468e-05	0.00396452	554.446	0.502694	4.19784
ENSMUSG00000023979	Guca1b	guanylate cyclase activator 1B	5.12542	UP	3.22921e-05	0.00464589	8.70255	1.23306	4.15667
ENSMUSG00000028967	Errfi1	ERBB receptor feedback inhibitor 1	1.64962	UP	3.62802e-05	0.00504795	5451.82	0.399425	4.12998
ENSMUSG00000032118	Fez1	fasciculation and elongation protein zeta 1	1.6614	UP	4.06916e-05	0.00558822	2236.6	0.404873	4.10352
ENSMUSG00000103900	Gm37500	predicted gene, 37500	1.52508	UP	4.58257e-05	0.00621262	29.9921	0.374166	4.07596
ENSMUSG00000074715	Ccl28	C-C motif chemokine ligand 28	4.22	UP	9.0016e-05	0.0111985	10.4835	1.07762	3.91604
ENSMUSG00000029378	Areg	amphiregulin	2.12334	UP	0.000137255	0.0162168	56.3989	0.556859	3.81306
ENSMUSG00000027869	Hsd3b6	hydroxy-delta-5-steroid dehydrogenase, 3 beta- and steroid delta-isomerase 6	4.87728	UP	0.000172037	0.019667	5.08648	1.29822	3.75689
ENSMUSG00000045868	Gvin1	GTPase, very large interferon inducible 1	2.8929	UP	0.00029417	0.0303483	208.634	0.799059	3.62038
ENSMUSG00000063506	Arhgap22	Rho GTPase activating protein 22	1.63071	UP	0.000359468	0.0347141	857.283	0.457015	3.56818
ENSMUSG00000046101	Mcmdc2	minichromosome maintenance domain containing 2	1.41556	UP	0.000421055	0.038886	123.754	0.401403	3.52652
ENSMUSG00000027894	Slc6a17	solute carrier family 6 (neurotransmitter transporter), member 17	2.73134	UP	0.000506046	0.045349	446.18	0.785424	3.47754

## Sheet: Table S2
Transcriptome analysis suggests PKD3 regulates proliferative glucose metabolism, calcium homeostasis and microtubule dynamics after MEF spontaneous immortalization
Jocshan Loaiza-Moss, Ursula Braun, and Michael Leitges
Table S2. Differentially expressed genes in Prkd3-/- immortalized MEFs (iMEFs) versus their wildtype counterparts (Prkd3-/- iMEFs vs WT iMEFs). p-adjusted < 0.05 and a Log 2 Fold Change > 1 and <-1. L2FC: Log2 Fold Change; DE: Differential Expression.
ENSEMBL ID	Gene Symbol	Gene Name	L2FC	DE	p-value	p-adjusted	Base Mean	LfcSE	Stat
ENSMUSG00000003469	Phyhip	phytanoyl-CoA hydroxylase interacting protein	-5.65199	DOWN	7.07e-73	2.49e-69	206.124	0.313024	-18.0561
ENSMUSG00000066705	Fxyd6	FXYD domain-containing ion transport regulator 6	-8.33421	DOWN	3.39e-28	5.12e-25	926.405	0.756913	-11.0108
ENSMUSG00000042104	Uggt2	UDP-glucose glycoprotein glucosyltransferase 2	-2.08432	DOWN	3.06e-21	2.7e-18	4988.27	0.220314	-9.46068
ENSMUSG00000000359	Rem1	rad and gem related GTP binding protein 1	-7.43788	DOWN	1.13e-15	6.27e-13	149.74	0.928313	-8.01225
ENSMUSG00000040264	Gbp2b	guanylate binding protein 2b	-10.6224	DOWN	3.74e-14	1.93e-11	374.348	1.40325	-7.56985
ENSMUSG00000022598	Psca	prostate stem cell antigen	-7.95204	DOWN	1.17e-10	3.87e-08	49.2316	1.23422	-6.44295
ENSMUSG00000038086	Hspb2	heat shock protein 2	-2.58968	DOWN	8.54e-10	2.41e-07	135.828	0.422153	-6.13446
ENSMUSG00000022661	Cd200	CD200 molecule	-5.0483	DOWN	9.19e-10	2.56e-07	666.938	0.824502	-6.12285
ENSMUSG00000068663	Clec16a	C-type lectin domain family 16, member A	-1.39346	DOWN	3.75e-09	9.79e-07	2490.32	0.236385	-5.89488
ENSMUSG00000024743	Syt7	synaptotagmin VII	-4.49932	DOWN	4.67e-09	1.19e-06	69.4922	0.768014	-5.85838
ENSMUSG00000090215	Trim34b	tripartite motif-containing 34B	-4.85398	DOWN	2.08e-08	4.62e-06	58.2189	0.86592	-5.60557
ENSMUSG00000003038	Hmgn2	high mobility group nucleosomal binding domain 2	-1.45832	DOWN	3.39e-08	7.03e-06	486.024	0.264186	-5.52006
ENSMUSG00000037463	Fbxo27	F-box protein 27	-5.1156	DOWN	4.9e-08	9.77e-06	32.9891	0.937783	-5.45499
ENSMUSG00000061603	Akap6	A kinase anchor protein 6	-2.53796	DOWN	4.97e-08	9.83e-06	368.206	0.465484	-5.45231
ENSMUSG00000011382	Dhdh	dihydrodiol dehydrogenase	-4.89322	DOWN	5.5e-08	1.07e-05	217.46	0.900419	-5.43439
ENSMUSG00000022099	Dmtn	dematin actin binding protein	-1.22031	DOWN	6.41e-08	1.23e-05	158.348	0.225688	-5.40707
ENSMUSG00000093985	Gm10406	predicted gene 10406	-6.40105	DOWN	6.82e-08	1.29e-05	9.12327	1.18632	-5.39573
ENSMUSG00000080932	Gm10224	predicted pseudogene 10224	-1.90533	DOWN	9.01e-08	1.59e-05	57.6843	0.356422	-5.34572
ENSMUSG00000053175	Bcl3	B cell leukemia/lymphoma 3	-2.531	DOWN	8.84e-08	1.59e-05	823.126	0.473169	-5.34904
ENSMUSG00000061048	Cdh3	cadherin 3	-1.96049	DOWN	1.13e-07	1.96e-05	5591.19	0.369601	-5.30433
ENSMUSG00000030827	Fgf21	fibroblast growth factor 21	-5.14333	DOWN	1.73e-07	2.87e-05	16.2819	0.98405	-5.2267
ENSMUSG00000024617	Camk2a	calcium/calmodulin-dependent protein kinase II alpha	-2.42609	DOWN	1.91e-07	3.09e-05	277.757	0.465892	-5.20742
ENSMUSG00000059412	Fxyd2	FXYD domain-containing ion transport regulator 2	-4.35082	DOWN	2.23e-07	3.52e-05	256.357	0.840121	-5.1788
ENSMUSG00000021506	Pitx1	paired-like homeodomain transcription factor 1	-6.27056	DOWN	2.29e-07	3.58e-05	656.727	1.21182	-5.17451
ENSMUSG00000048490	Nrip1	nuclear receptor interacting protein 1	-1.23475	DOWN	2.46e-07	3.8e-05	3079.2	0.239266	-5.16059
ENSMUSG00000045629	Sh3tc2	SH3 domain and tetratricopeptide repeats 2	-2.11512	DOWN	3.13e-07	4.76e-05	60.7802	0.413482	-5.11538
ENSMUSG00000044881	Coa4	cytochrome c oxidase assembly factor 4	-1.19839	DOWN	3.51e-07	5.19e-05	342.25	0.235265	-5.0938
ENSMUSG00000105827	H2bc18	H2B clustered histone 18	-4.72574	DOWN	4.31e-07	6.2e-05	12.7015	0.934936	-5.05461
ENSMUSG00000006281	Tep1	telomerase associated protein 1	-2.21046	DOWN	5.23e-07	7.33e-05	3179.9	0.440542	-5.01758
ENSMUSG00000026167	Wnt10a	wingless-type MMTV integration site family, member 10A	-5.43119	DOWN	5.91e-07	8.16e-05	658.797	1.08749	-4.99425
ENSMUSG00000035775	Krt20	keratin 20	-5.53718	DOWN	7.21e-07	9.9e-05	168.039	1.11735	-4.95562
ENSMUSG00000035441	Myo1d	myosin ID	-1.38083	DOWN	1.36e-06	0.000166772	5336.84	0.285877	-4.83016
ENSMUSG00000074227	Spint2	serine protease inhibitor, Kunitz type 2	-3.06789	DOWN	1.43e-06	0.000173774	286.523	0.636384	-4.82082
ENSMUSG00000059482	Cfap418	cilia and flagella associated protein 418	-1.23128	DOWN	1.89e-06	0.000222089	1050.35	0.258411	-4.76482
ENSMUSG00000020475	Pgam2	phosphoglycerate mutase 2	-1.22716	DOWN	1.94e-06	0.000226155	122.878	0.257805	-4.76004
ENSMUSG00000027500	Stmn2	stathmin-like 2	-4.40202	DOWN	2.42e-06	0.000270343	1715.98	0.933626	-4.71497
ENSMUSG00000030956	Fam53b	family with sequence similarity 53, member B	-1.38345	DOWN	2.64e-06	0.000287266	1082.33	0.294515	-4.69739
ENSMUSG00000036098	Myrf	myelin regulatory factor	-2.75691	DOWN	3.57e-06	0.000358136	273.783	0.59483	-4.63479
ENSMUSG00000073598	Smim33	small integral membrane protein 33	-4.55936	DOWN	3.66e-06	0.000362458	51.8986	0.984784	-4.6298
ENSMUSG00000074971	Fibin	fin bud initiation factor homolog (zebrafish)	-3.57295	DOWN	3.76e-06	0.00036984	1367.08	0.772658	-4.62424
ENSMUSG00000049907	Rasl11b	RAS-like, family 11, member B	-2.02951	DOWN	3.87e-06	0.000376641	394.351	0.439468	-4.6181
ENSMUSG00000002565	Scin	scinderin	-7.09943	DOWN	3.88e-06	0.000376641	83.5191	1.53748	-4.61758
ENSMUSG00000005580	Adcy9	adenylate cyclase 9	-1.545	DOWN	4.97e-06	0.000459983	469.84	0.338352	-4.56625
ENSMUSG00000021799	Opn4	opsin 4 (melanopsin)	-5.27943	DOWN	5.82e-06	0.000528228	9.26055	1.16471	-4.53284
ENSMUSG00000004707	Ly9	lymphocyte antigen 9	-6.71619	DOWN	6.15e-06	0.000556118	45.3693	1.48554	-4.52106
ENSMUSG00000005131	4930550C14Rik	RIKEN cDNA 4930550C14 gene	-1.54837	DOWN	6.38e-06	0.000574327	36.5234	0.343066	-4.51333
ENSMUSG00000074277	Phldb3	pleckstrin homology like domain, family B, member 3	-2.30595	DOWN	7.42e-06	0.000649747	103.013	0.514576	-4.48126
ENSMUSG00000093805	Gal3st2b	galactose-3-O-sulfotransferase 2B	-5.43844	DOWN	8e-06	0.000685291	5.80989	1.21799	-4.46509
ENSMUSG00000036256	Igfbp7	insulin-like growth factor binding protein 7	-1.97948	DOWN	8.15e-06	0.00069197	29403.6	0.443701	-4.46128
ENSMUSG00000062609	Kcnj15	potassium inwardly-rectifying channel, subfamily J, member 15	-3.64163	DOWN	8.69e-06	0.000726604	2374.67	0.818829	-4.44737
ENSMUSG00000031626	Sorbs2	sorbin and SH3 domain containing 2	-3.9933	DOWN	1.03e-05	0.000830891	4760.06	0.905322	-4.41092
ENSMUSG00000047281	Sfn	stratifin	-2.53926	DOWN	1.14e-05	0.000902647	78.5666	0.578573	-4.38884
ENSMUSG00000002771	Grin2d	glutamate receptor, ionotropic, NMDA2D (epsilon 4)	-2.13321	DOWN	1.21e-05	0.000950569	735.949	0.487575	-4.37514
ENSMUSG00000053886	Sh2d4a	SH2 domain containing 4A	-3.64372	DOWN	1.35e-05	0.00104881	87.2148	0.837403	-4.35121
ENSMUSG00000019772	Vip	vasoactive intestinal polypeptide	-5.5411	DOWN	1.37e-05	0.00105495	340.35	1.27407	-4.34913
ENSMUSG00000028972	Car6	carbonic anhydrase 6	-3.85007	DOWN	1.43e-05	0.00109233	11.3914	0.887134	-4.33989
ENSMUSG00000038539	Atf5	activating transcription factor 5	-1.42859	DOWN	1.44e-05	0.00109781	16370.1	0.32932	-4.338
ENSMUSG00000042607	Asb4	ankyrin repeat and SOCS box-containing 4	-4.00607	DOWN	1.64e-05	0.00121277	746.949	0.929701	-4.30899
ENSMUSG00000031125	3830403N18Rik	RIKEN cDNA 3830403N18 gene	-7.6292	DOWN	1.72e-05	0.00126318	19.581	1.77488	-4.29843
ENSMUSG00000043822	Adamtsl5	ADAMTS-like 5	-1.26579	DOWN	1.86e-05	0.00133836	1745.32	0.295675	-4.28101
ENSMUSG00000064202	Spata6l	spermatogenesis associated 6 like	-2.928	DOWN	1.91e-05	0.00136592	243.196	0.684798	-4.27571
ENSMUSG00000042717	Ppp1r3a	protein phosphatase 1, regulatory subunit 3A	-5.84322	DOWN	1.92e-05	0.00137166	15.8505	1.36718	-4.27391
ENSMUSG00000074141	Il4i1	interleukin 4 induced 1	-1.31033	DOWN	2.15e-05	0.00149058	3340.65	0.308388	-4.24896
ENSMUSG00000025790	Slco3a1	solute carrier organic anion transporter family, member 3a1	-1.79984	DOWN	2.57e-05	0.00173079	3268.43	0.427658	-4.20859
ENSMUSG00000053519	Kcnip1	Kv channel-interacting protein 1	-6.42508	DOWN	2.63e-05	0.00176285	108.478	1.52843	-4.20372
ENSMUSG00000032243	Itga11	integrin alpha 11	-2.88002	DOWN	2.81e-05	0.0018373	14333.1	0.687576	-4.18866
ENSMUSG00000025496	Drd4	dopamine receptor D4	-5.96069	DOWN	3.08e-05	0.0019745	12.199	1.43031	-4.1674
ENSMUSG00000026837	Col5a1	collagen, type V, alpha 1	-1.63498	DOWN	3.15e-05	0.00200647	194256	0.392801	-4.16236
ENSMUSG00000044017	Adgrd1	adhesion G protein-coupled receptor D1	-4.4105	DOWN	3.21e-05	0.00204152	17.5638	1.0608	-4.15772
ENSMUSG00000050106	Tmc8	transmembrane channel-like gene family 8	-1.94219	DOWN	3.44e-05	0.00216251	26.9265	0.468846	-4.14248
ENSMUSG00000032062	2310030G06Rik	RIKEN cDNA 2310030G06 gene	-2.43697	DOWN	3.51e-05	0.00220002	97.4993	0.588944	-4.13786
ENSMUSG00000028542	Slc6a9	solute carrier family 6 (neurotransmitter transporter, glycine), member 9	-1.08712	DOWN	3.9e-05	0.00235756	2010.38	0.264297	-4.11323
ENSMUSG00000027175	Tcp11l1	t-complex 11 like 1	-1.03584	DOWN	4.23e-05	0.00251411	1851.29	0.252987	-4.09444
ENSMUSG00000009378	Slc16a12	solute carrier family 16 (monocarboxylic acid transporters), member 12	-2.28755	DOWN	4.78e-05	0.00280276	119.115	0.562614	-4.06593
ENSMUSG00000050777	Tmem37	transmembrane protein 37	-1.48787	DOWN	4.81e-05	0.00281002	1118.58	0.366048	-4.06468
ENSMUSG00000027371	Fahd2a	fumarylacetoacetate hydrolase domain containing 2A	-1.48432	DOWN	5.03e-05	0.00290575	147.626	0.366112	-4.05429
ENSMUSG00000027338	Prnd	prion like protein doppel	-3.45973	DOWN	5.62e-05	0.00319574	208.249	0.858883	-4.02818
ENSMUSG00000045165	AI467606	expressed sequence AI467606	-4.22021	DOWN	5.83e-05	0.00328814	143.544	1.04991	-4.01958
ENSMUSG00000068740	Celsr2	cadherin, EGF LAG seven-pass G-type receptor 2	-2.12285	DOWN	6.54e-05	0.00361106	205.959	0.531717	-3.99245
ENSMUSG00000046056	Sbsn	suprabasin	-3.06335	DOWN	8.03e-05	0.00431274	349.702	0.776837	-3.94337
ENSMUSG00000005045	Chd5	chromodomain helicase DNA binding protein 5	-3.34799	DOWN	8.13e-05	0.00434025	316.408	0.849608	-3.94063
ENSMUSG00000027420	Bfsp1	beaded filament structural protein 1, in lens-CP94	-2.98318	DOWN	8.85e-05	0.00463371	59.8228	0.760997	-3.92009
ENSMUSG00000058914	C1qtnf3	C1q and tumor necrosis factor related protein 3	-4.05503	DOWN	9.28e-05	0.00482304	5649.8	1.03745	-3.90864
ENSMUSG00000064246	Chi3l1	chitinase 3 like 1	-6.11228	DOWN	9.58e-05	0.00493016	146.725	1.56686	-3.90096
ENSMUSG00000032246	Calml4	calmodulin-like 4	-3.08706	DOWN	0.000112636	0.00555278	234.469	0.799421	-3.86162
ENSMUSG00000006360	Crip1	cysteine-rich protein 1	-2.80538	DOWN	0.000114388	0.00558935	891.654	0.727187	-3.85785
ENSMUSG00000021217	Tshz3	teashirt zinc finger family member 3	-1.00622	DOWN	0.00011605	0.00565519	1501.09	0.261063	-3.85432
ENSMUSG00000002908	Kcnn1	potassium intermediate/small conductance calcium-activated channel, subfamily N, member 1	-1.59267	DOWN	0.000122854	0.00591853	310.477	0.414718	-3.84036
ENSMUSG00000073599	Ecscr	endothelial cell surface expressed chemotaxis and apoptosis regulator	-4.1632	DOWN	0.000126328	0.00604457	302.619	1.086	-3.83351
ENSMUSG00000030116	Mfap5	microfibrillar associated protein 5	-2.23985	DOWN	0.000131482	0.00620685	2286.63	0.585786	-3.82367
ENSMUSG00000000056	Narf	nuclear prelamin A recognition factor	-1.13652	DOWN	0.000131818	0.00620685	1442.9	0.297281	-3.82304
ENSMUSG00000006435	Neurl1a	neuralized E3 ubiquitin protein ligase 1A	-2.06322	DOWN	0.000132067	0.00620685	403.791	0.539747	-3.82257
ENSMUSG00000022512	Cldn1	claudin 1	-3.26095	DOWN	0.000133086	0.00624088	797.344	0.853502	-3.82068
ENSMUSG00000025572	Tmc6	transmembrane channel-like gene family 6	-1.79346	DOWN	0.000140648	0.00653659	1186.17	0.471093	-3.80703
ENSMUSG00000050138	Kcnk12	potassium channel, subfamily K, member 12	-4.22259	DOWN	0.000147394	0.00676754	42.3409	1.11255	-3.79542
ENSMUSG00000029759	Pon3	paraoxonase 3	-2.21499	DOWN	0.000151675	0.00692823	1103.19	0.584692	-3.78831
ENSMUSG00000063954	H2ac19	H2A clustered histone 19	-1.92504	DOWN	0.000162561	0.00731488	92.7948	0.510478	-3.77105
ENSMUSG00000021127	Zfp36l1	zinc finger protein 36, C3H type-like 1	-1.59248	DOWN	0.000166197	0.0074311	12244.2	0.422911	-3.76553
ENSMUSG00000020102	Slc16a7	solute carrier family 16 (monocarboxylic acid transporters), member 7	-1.49696	DOWN	0.000193889	0.00840277	768.448	0.401668	-3.72685
ENSMUSG00000028780	Sema3c	sema domain, immunoglobulin domain (Ig), short basic domain, secreted, (semaphorin) 3C	-1.35857	DOWN	0.000196217	0.00848627	7486.47	0.36483	-3.72384
ENSMUSG00000020173	Cobl	cordon-bleu WH2 repeat	-2.55021	DOWN	0.000202356	0.00869843	721.555	0.686268	-3.71606
ENSMUSG00000078606	Gvin2	GTPase, very large interferon inducible, family member 2	-3.09212	DOWN	0.000208499	0.00892621	280.082	0.833794	-3.70849
ENSMUSG00000027748	Trpc4	transient receptor potential cation channel, subfamily C, member 4	-5.47921	DOWN	0.000221726	0.00937857	33.7991	1.48372	-3.69288
ENSMUSG00000057440	Mpp7	membrane protein, palmitoylated 7 (MAGUK p55 subfamily member 7)	-1.14461	DOWN	0.000225969	0.00951995	724.884	0.310356	-3.68806
ENSMUSG00000030532	Hddc3	HD domain containing 3	-1.48505	DOWN	0.000237032	0.00990195	1322.08	0.403999	-3.67588
ENSMUSG00000020142	Slc1a4	solute carrier family 1 (glutamate/neutral amino acid transporter), member 4	-1.03662	DOWN	0.000237377	0.00990195	5337.01	0.282034	-3.67551
ENSMUSG00000017817	Jph2	junctophilin 2	-2.45755	DOWN	0.000239128	0.00993998	5062.96	0.668969	-3.67363
ENSMUSG00000033685	Ucp2	uncoupling protein 2 (mitochondrial, proton carrier)	-2.59336	DOWN	0.000240709	0.0099661	2945.3	0.706263	-3.67195
ENSMUSG00000033149	Phldb2	pleckstrin homology like domain, family B, member 2	-1.227	DOWN	0.000252182	0.0103561	27796	0.335242	-3.66003
ENSMUSG00000032332	Col12a1	collagen, type XII, alpha 1	-1.95844	DOWN	0.000264841	0.0107714	265022	0.536931	-3.64746
ENSMUSG00000021095	Gsc	goosecoid homeobox	-4.19562	DOWN	0.000269296	0.010869	237.045	1.15164	-3.64317
ENSMUSG00000047497	Adamts12	ADAM metallopeptidase with thrombospondin type 1 motif 12	-1.37481	DOWN	0.000275319	0.0110279	5258.39	0.377958	-3.63748
ENSMUSG00000031595	Pdgfrl	platelet-derived growth factor receptor-like	-1.56946	DOWN	0.000295246	0.0116496	4326.14	0.43362	-3.61944
ENSMUSG00000054763	Defb42	defensin beta 42	-3.24151	DOWN	0.000312128	0.0121812	8.1669	0.899166	-3.60502
ENSMUSG00000042613	Pbxip1	pre B cell leukemia transcription factor interacting protein 1	-1.48827	DOWN	0.000313221	0.0121846	10587.6	0.412937	-3.60411
ENSMUSG00000031523	Dlc1	deleted in liver cancer 1	-1.2236	DOWN	0.000313415	0.0121846	7813.66	0.339517	-3.60395
ENSMUSG00000050199	Lgr4	leucine-rich repeat-containing G protein-coupled receptor 4	-1.75476	DOWN	0.000326989	0.012528	3828.42	0.488393	-3.59292
ENSMUSG00000034872	Gipc3	GIPC PDZ domain containing family, member 3	-2.10833	DOWN	0.0003441	0.0129721	100.781	0.588981	-3.57962
ENSMUSG00000030630	Fah	fumarylacetoacetate hydrolase	-1.1356	DOWN	0.0003478	0.0130419	1648.81	0.317488	-3.57682
ENSMUSG00000039911	Spsb1	splA/ryanodine receptor domain and SOCS box containing 1	-1.13574	DOWN	0.000372329	0.0137905	1909.28	0.319123	-3.55896
ENSMUSG00000024558	Mapk4	mitogen-activated protein kinase 4	-1.99968	DOWN	0.000371969	0.0137905	17.6716	0.561831	-3.55921
ENSMUSG00000034981	Parm1	prostate androgen-regulated mucin-like protein 1	-2.25519	DOWN	0.000382507	0.0140935	1677.99	0.63493	-3.55187
ENSMUSG00000030930	Chst15	carbohydrate sulfotransferase 15	-1.1139	DOWN	0.000386764	0.0141762	1171.42	0.313868	-3.54895
ENSMUSG00000035356	Nfkbiz	nuclear factor of kappa light polypeptide gene enhancer in B cells inhibitor, zeta	-2.71185	DOWN	0.000395341	0.0144295	1879.87	0.765373	-3.54317
ENSMUSG00000036743	Psma8	proteasome subunit alpha 8	-3.84813	DOWN	0.000394452	0.0144295	16.5675	1.08589	-3.54377
ENSMUSG00000043298	Smco3	single-pass membrane protein with coiled-coil domains 3	-1.9866	DOWN	0.00040016	0.0145277	31.3926	0.561189	-3.53998
ENSMUSG00000071669	Snx29	sorting nexin 29	-1.18151	DOWN	0.000400586	0.0145277	449.825	0.333788	-3.5397
ENSMUSG00000025804	Ccr1	C-C motif chemokine receptor 1	-3.55475	DOWN	0.000412708	0.0147938	73.1302	1.00649	-3.53182
ENSMUSG00000000901	Mmp11	matrix metallopeptidase 11	-1.07839	DOWN	0.000451534	0.015863	3546.63	0.30741	-3.50797
ENSMUSG00000040310	Alx4	aristaless-like homeobox 4	-6.1267	DOWN	0.000464852	0.0162177	524.46	1.75037	-3.50023
ENSMUSG00000029371	Cxcl5	C-X-C motif chemokine ligand 5	-4.75686	DOWN	0.000476843	0.0163912	2408.76	1.36166	-3.49344
ENSMUSG00000056643	Chst13	carbohydrate sulfotransferase 13	-2.31407	DOWN	0.000487508	0.0167104	12.9209	0.663526	-3.48753
ENSMUSG00000028028	Alpk1	alpha-kinase 1	-1.36918	DOWN	0.000494182	0.016776	608.086	0.393003	-3.48389
ENSMUSG00000041750	Cd1d2	CD1d2 antigen	-4.33373	DOWN	0.000526601	0.0174563	12.0456	1.25005	-3.46685
ENSMUSG00000020014	Cfap54	cilia and flagella associated protein 54	-2.57314	DOWN	0.000529664	0.0175303	15.0166	0.742547	-3.46529
ENSMUSG00000019987	Arg1	arginase, liver	-4.00808	DOWN	0.000540943	0.0178477	153.604	1.15853	-3.45962
ENSMUSG00000044231	Nhlrc1	NHL repeat containing 1	-1.40704	DOWN	0.000560937	0.0181952	118.349	0.407858	-3.44983
ENSMUSG00000074577	Ripor3	RIPOR family member 3	-1.70099	DOWN	0.000566098	0.0183064	188.72	0.493419	-3.44736
ENSMUSG00000097789	Ctxnd1	cortexin domain containing 1	-2.6365	DOWN	0.000603869	0.0192919	21589.3	0.768689	-3.42987
ENSMUSG00000024935	Slc1a1	solute carrier family 1 (neuronal/epithelial high affinity glutamate transporter, system Xag), member 1	-4.74019	DOWN	0.000615513	0.0195458	311.832	1.38413	-3.42468
ENSMUSG00000083307	AA414768	expressed sequence AA414768	-1.77036	DOWN	0.000625365	0.0197401	426.27	0.517593	-3.42037
ENSMUSG00000026725	Tnn	tenascin N	-3.53523	DOWN	0.000631534	0.0198755	2557.42	1.03439	-3.4177
ENSMUSG00000028020	Glrb	glycine receptor, beta subunit	-1.88103	DOWN	0.000638564	0.0200371	411.794	0.550866	-3.41468
ENSMUSG00000079465	Col4a3	collagen, type IV, alpha 3	-2.25907	DOWN	0.000641512	0.02007	48.8042	0.66182	-3.41343
ENSMUSG00000021186	Fbln5	fibulin 5	-1.18627	DOWN	0.000663694	0.0204315	46865.2	0.348477	-3.40415
ENSMUSG00000070583	Fv1	Friend virus susceptibility 1	-1.12684	DOWN	0.000669645	0.0205622	272.26	0.331256	-3.40171
ENSMUSG00000089768	Tmsb15b1	thymosin beta 15b1	-3.02599	DOWN	0.000698827	0.0211396	28.2117	0.892613	-3.39004
ENSMUSG00000035673	Sbno2	strawberry notch 2	-1.05898	DOWN	0.000713991	0.0214187	5818.22	0.312925	-3.38415
ENSMUSG00000048012	Zfp473	zinc finger protein 473	-1.20562	DOWN	0.000720677	0.0215302	77.9811	0.356524	-3.38159
ENSMUSG00000038068	Rnf144b	ring finger protein 144B	-1.34267	DOWN	0.000741371	0.021807	197.847	0.397969	-3.3738
ENSMUSG00000040265	Dnm3	dynamin 3	-1.24054	DOWN	0.000770273	0.0224387	402.426	0.36885	-3.36326
ENSMUSG00000021798	Ldb3	LIM domain binding 3	-1.89561	DOWN	0.000788595	0.0227841	821.518	0.564713	-3.35677
ENSMUSG00000078954	Arhgap8	Rho GTPase activating protein 8	-3.02546	DOWN	0.000810378	0.0231869	50.8108	0.903331	-3.34923
ENSMUSG00000015981	Stk32c	serine/threonine kinase 32C	-1.66524	DOWN	0.000833005	0.023618	45.7034	0.498337	-3.34159
ENSMUSG00000000794	Kcnn3	potassium intermediate/small conductance calcium-activated channel, subfamily N, member 3	-3.24599	DOWN	0.000862677	0.0241652	253.706	0.974229	-3.33186
ENSMUSG00000039518	Cdsn	corneodesmosin	-2.07167	DOWN	0.000917218	0.0253904	940.532	0.624983	-3.31476
ENSMUSG00000003863	Ppfia3	protein tyrosine phosphatase, receptor type, f polypeptide (PTPRF), interacting protein (liprin), alpha 3	-1.16368	DOWN	0.000919757	0.0254274	166.289	0.351142	-3.31399
ENSMUSG00000021662	Arhgef28	Rho guanine nucleotide exchange factor 28	-1.94208	DOWN	0.000932829	0.0256213	2925.95	0.586723	-3.31004
ENSMUSG00000027656	Ccn5	cellular communication network factor 5	-3.09241	DOWN	0.000971161	0.0264108	8058.24	0.93745	-3.29875
ENSMUSG00000030148	Clec4a2	C-type lectin domain family 4, member a2	-3.98115	DOWN	0.00101815	0.027353	109.941	1.21175	-3.28546
ENSMUSG00000002289	Angptl4	angiopoietin-like 4	-3.26742	DOWN	0.00101916	0.027353	710.19	0.994594	-3.28518
ENSMUSG00000034871	Fam151a	family with sequence simliarity 151, member A	-2.10219	DOWN	0.00103933	0.0277886	310.54	0.64098	-3.27966
ENSMUSG00000026208	Des	desmin	-2.721	DOWN	0.00111207	0.0293256	611.669	0.834528	-3.26052
ENSMUSG00000034853	Acot11	acyl-CoA thioesterase 11	-2.09088	DOWN	0.0011147	0.0293294	887.377	0.641403	-3.25985
ENSMUSG00000001506	Col1a1	collagen, type I, alpha 1	-1.20228	DOWN	0.00112759	0.0294049	1.05824e+06	0.369184	-3.25659
ENSMUSG00000031952	Chst5	carbohydrate sulfotransferase 5	-2.80323	DOWN	0.00113315	0.0294477	23.5933	0.861157	-3.25519
ENSMUSG00000002020	Ltbp2	latent transforming growth factor beta binding protein 2	-2.20072	DOWN	0.00113205	0.0294477	64714.4	0.676008	-3.25547
ENSMUSG00000047963	Stbd1	starch binding domain 1	-1.32745	DOWN	0.00116786	0.0300842	922.346	0.408873	-3.24662
ENSMUSG00000033854	Kcnk10	potassium channel, subfamily K, member 10	-3.93416	DOWN	0.00122792	0.0312506	76.0297	1.21713	-3.23231
ENSMUSG00000048347	Pcdhb18	protocadherin beta 18	-1.39441	DOWN	0.00123086	0.0312879	417.476	0.431488	-3.23163
ENSMUSG00000020961	Ston2	stonin 2	-2.18534	DOWN	0.00125878	0.0317305	161.642	0.677579	-3.22522
ENSMUSG00000005686	Ampd3	adenosine monophosphate deaminase 3	-1.87843	DOWN	0.00127722	0.0320538	797.363	0.583173	-3.22105
ENSMUSG00000099583	H3c4	H3 clustered histone 4	-1.3765	DOWN	0.00131468	0.0325958	88.2933	0.428449	-3.21276
ENSMUSG00000030747	Dgat2	diacylglycerol O-acyltransferase 2	-1.07912	DOWN	0.00132585	0.0328342	248.433	0.33614	-3.21032
ENSMUSG00000045319	Proser2	proline and serine rich 2	-3.17011	DOWN	0.00133124	0.0328523	49.5748	0.987831	-3.20916
ENSMUSG00000027204	Fbn1	fibrillin 1	-1.42767	DOWN	0.0013304	0.0328523	121381	0.444848	-3.20934
ENSMUSG00000042677	Zc3h12a	zinc finger CCCH type containing 12A	-2.09982	DOWN	0.00133492	0.0329046	591.139	0.654482	-3.20837
ENSMUSG00000028037	Ifi44	interferon-induced protein 44	-4.21603	DOWN	0.00138245	0.0336449	1507.52	1.31822	-3.19829
ENSMUSG00000022126	Acod1	aconitate decarboxylase 1	-5.77972	DOWN	0.00140066	0.0339708	14.7824	1.80926	-3.19451
ENSMUSG00000021365	Nedd9	neural precursor cell expressed, developmentally down-regulated gene 9	-1.13047	DOWN	0.00142812	0.0343219	4481.55	0.354502	-3.18891
ENSMUSG00000055561	Spink5	serine peptidase inhibitor, Kazal type 5	-4.33074	DOWN	0.00145637	0.034764	9.97628	1.36048	-3.18324
ENSMUSG00000022935	Grik1	glutamate receptor, ionotropic, kainate 1	-2.22326	DOWN	0.0015788	0.0366924	95.5094	0.70361	-3.15979
ENSMUSG00000032013	Trim29	tripartite motif-containing 29	-3.67438	DOWN	0.00161283	0.0370355	8.36303	1.16515	-3.15358
ENSMUSG00000020354	Sgcd	sarcoglycan, delta (dystrophin-associated glycoprotein)	-1.44977	DOWN	0.00165699	0.0378851	1261.25	0.460877	-3.14568
ENSMUSG00000064272	Gpbar1	G protein-coupled bile acid receptor 1	-4.62224	DOWN	0.00169984	0.0386142	22.8799	1.47289	-3.13821
ENSMUSG00000063142	Kcnma1	potassium large conductance calcium-activated channel, subfamily M, alpha member 1	-3.79178	DOWN	0.00171343	0.0387688	488.756	1.20916	-3.13587
ENSMUSG00000033114	Slc35d2	solute carrier family 35, member D2	-1.11825	DOWN	0.00172835	0.038862	262.766	0.356887	-3.13333
ENSMUSG00000020256	Aldh1l2	aldehyde dehydrogenase 1 family, member L2	-2.09556	DOWN	0.00181792	0.0401328	6349.53	0.671984	-3.11847
ENSMUSG00000030474	Siglece	sialic acid binding Ig-like lectin E	-4.05732	DOWN	0.00194026	0.0422601	27.2654	1.30914	-3.09923
ENSMUSG00000032719	Sbspon	somatomedin B and thrombospondin, type 1 domain containing	-3.26398	DOWN	0.0020288	0.0436349	177.966	1.05768	-3.08598
ENSMUSG00000040219	Ttc12	tetratricopeptide repeat domain 12	-1.04996	DOWN	0.00204894	0.0439038	713.737	0.340558	-3.08305
ENSMUSG00000040061	Plcb2	phospholipase C, beta 2	-2.32961	DOWN	0.00205207	0.0439264	42.5354	0.755731	-3.08259
ENSMUSG00000048078	Tenm4	teneurin transmembrane protein 4	-2.16452	DOWN	0.0020669	0.0441098	1202.82	0.702663	-3.08045
ENSMUSG00000030562	Nox4	NADPH oxidase 4	-1.14137	DOWN	0.00207891	0.0442768	1251.11	0.370727	-3.07872
ENSMUSG00000027318	Adam33	a disintegrin and metallopeptidase domain 33	-1.62314	DOWN	0.0021358	0.04517	92.9465	0.528594	-3.07067
ENSMUSG00000020422	Tns3	tensin 3	-1.01099	DOWN	0.00213508	0.04517	23949.2	0.32923	-3.07077
ENSMUSG00000020057	Dram1	DNA-damage regulated autophagy modulator 1	-2.05819	DOWN	0.00215249	0.0452965	1416.89	0.670781	-3.06834
ENSMUSG00000057143	Trim12c	tripartite motif-containing 12C	-1.9328	DOWN	0.00217433	0.0455573	1253.43	0.630537	-3.06533
ENSMUSG00000025140	Pycr1	pyrroline-5-carboxylate reductase 1	-1.08644	DOWN	0.00217781	0.0455573	1861.89	0.354485	-3.06485
ENSMUSG00000003354	Ccdc65	coiled-coil domain containing 65	-1.74456	DOWN	0.00232436	0.0475875	77.0959	0.572865	-3.04532
ENSMUSG00000055447	Cd47	CD47 antigen (Rh-related antigen, integrin-associated signal transducer)	-1.26227	DOWN	0.00235676	0.0480647	7572.73	0.415064	-3.04115
ENSMUSG00000041445	Mmrn2	multimerin 2	-1.8965	DOWN	0.00236942	0.0481853	29.7779	0.623942	-3.03954
ENSMUSG00000044362	Ccdc89	coiled-coil domain containing 89	-2.42436	DOWN	0.00239443	0.0484591	29.5531	0.79844	-3.03637
ENSMUSG00000062694	Cav3	caveolin 3	-4.08533	DOWN	0.00240605	0.0485549	55.0762	1.34611	-3.03491
ENSMUSG00000039209	Rpl39l	ribosomal protein L39-like	-3.68126	DOWN	0.00244512	0.049016	35.7538	1.21492	-3.03005
ENSMUSG00000003273	Car11	carbonic anhydrase 11	-1.67366	DOWN	0.00246592	0.0492462	162.347	0.552821	-3.02749
ENSMUSG00000046688	Tifa	TRAF-interacting protein with forkhead-associated domain	-1.53064	DOWN	0.00249136	0.0496605	660.593	0.506098	-3.02439
ENSMUSG00000062006	Rpl34	ribosomal protein L34	3.73319	UP	1.33e-50	3.12e-47	2018.63	0.249533	14.9607
ENSMUSG00000056234	Ncoa4	nuclear receptor coactivator 4	1.57839	UP	5.9e-32	9.59e-29	652.748	0.134157	11.7652
ENSMUSG00000063506	Arhgap22	Rho GTPase activating protein 22	4.54059	UP	1.94e-25	2.28e-22	857.283	0.435625	10.4232
ENSMUSG00000015656	Hspa8	heat shock protein 8	2.17571	UP	4e-24	4.22e-21	28384.2	0.214742	10.1317
ENSMUSG00000029664	Tfpi2	tissue factor pathway inhibitor 2	23.0667	UP	2.95e-21	2.7e-18	57.6532	2.43722	9.46436
ENSMUSG00000001815	Evx2	even-skipped homeobox 2	23.1027	UP	1.73e-20	1.41e-17	189.115	2.49013	9.2777
ENSMUSG00000072494	Ppp1r3e	protein phosphatase 1, regulatory subunit 3E	2.47741	UP	1.14e-18	8.05e-16	267.205	0.280879	8.82023
ENSMUSG00000070372	Capza1	capping actin protein of muscle Z-line subunit alpha 1	1.59369	UP	2.05e-16	1.21e-13	3489.97	0.193904	8.21897
ENSMUSG00000032020	Ubash3b	ubiquitin associated and SH3 domain containing, B	2.3855	UP	1.11e-14	5.87e-12	658.734	0.308768	7.72589
ENSMUSG00000022863	Btg3	BTG anti-proliferation factor 3	2.53573	UP	5.59e-14	2.75e-11	193.744	0.337314	7.51743
ENSMUSG00000041261	Car8	carbonic anhydrase 8	6.13923	UP	2.46e-11	9.12e-09	200.91	0.919611	6.6759
ENSMUSG00000022193	Psmb5	proteasome (prosome, macropain) subunit, beta type 5	1.11801	UP	4.1e-11	1.42e-08	3122.61	0.169386	6.60033
ENSMUSG00000027996	Sfrp2	secreted frizzled-related protein 2	7.90967	UP	5.51e-11	1.88e-08	2913.74	1.20638	6.55655
ENSMUSG00000000861	Bcl11a	BCL11 transcription factor A	8.97013	UP	1.37e-10	4.39e-08	216.208	1.39738	6.41924
ENSMUSG00000031965	Tbx20	T-box 20	8.35787	UP	1.87e-10	5.73e-08	191.389	1.31173	6.37164
ENSMUSG00000062822	4833420G17Rik	RIKEN cDNA 4833420G17 gene	2.0277	UP	1.87e-10	5.73e-08	652.977	0.318231	6.37178
ENSMUSG00000025665	Rps6ka6	ribosomal protein S6 kinase polypeptide 6	2.67766	UP	3.38e-10	1.01e-07	325.127	0.426353	6.28039
ENSMUSG00000039680	Mrps6	mitochondrial ribosomal protein S6	1.01936	UP	6.54e-10	1.88e-07	3423.67	0.165033	6.17675
ENSMUSG00000044783	A730008H23Rik	RIKEN cDNA A730008H23 gene	1.88966	UP	1.23e-09	3.32e-07	5298.99	0.311	6.07608
ENSMUSG00000073791	Efcab7	EF-hand calcium binding domain 7	1.49826	UP	1.24e-09	3.32e-07	191.766	0.246624	6.07508
ENSMUSG00000035934	Pknox2	Pbx/knotted 1 homeobox 2	2.17627	UP	2.36e-09	6.25e-07	1058.83	0.364492	5.97068
ENSMUSG00000091754	Gm3636	predicted gene 3636	4.87901	UP	4.56e-09	1.18e-06	33.4868	0.832224	5.86262
ENSMUSG00000027358	Bmp2	bone morphogenetic protein 2	5.23906	UP	9.21e-09	2.24e-06	207.031	0.91198	5.74471
ENSMUSG00000028583	Pdpn	podoplanin	4.99964	UP	1.14e-08	2.75e-06	4097.98	0.87592	5.70787
ENSMUSG00000035451	Foxa1	forkhead box A1	5.81495	UP	1.75e-08	4.12e-06	44.1393	1.032	5.63464
ENSMUSG00000026429	Ube2t	ubiquitin-conjugating enzyme E2T	1.67337	UP	1.93e-08	4.33e-06	225.89	0.297829	5.61855
ENSMUSG00000047104	Pbp2	phosphatidylethanolamine binding protein 2	4.66314	UP	2.29e-08	5.04e-06	148.895	0.834399	5.58862
ENSMUSG00000041703	Zic5	zinc finger protein of the cerebellum 5	9.1944	UP	2.62e-08	5.65e-06	94.5467	1.6521	5.56527
ENSMUSG00000055254	Ntrk2	neurotrophic tyrosine kinase, receptor, type 2	7.97586	UP	2.94e-08	6.22e-06	487.877	1.4384	5.54496
ENSMUSG00000050368	Hoxd10	homeobox D10	9.73774	UP	4.29e-08	8.72e-06	329.808	1.77741	5.4786
ENSMUSG00000038402	Foxf2	forkhead box F2	3.41071	UP	6.87e-08	1.29e-05	310.685	0.632253	5.39453
ENSMUSG00000022865	Cxadr	coxsackie virus and adenovirus receptor	3.22603	UP	7.19e-08	1.33e-05	409.009	0.598913	5.38648
ENSMUSG00000069793	Slfn9	schlafen 9	3.0482	UP	7.79e-08	1.43e-05	1288.67	0.567436	5.37188
ENSMUSG00000031665	Sall1	spalt like transcription factor 1	11.898	UP	9e-08	1.59e-05	418.934	2.22568	5.34576
ENSMUSG00000027597	Ahcy	S-adenosylhomocysteine hydrolase	2.4708	UP	1.74e-07	2.87e-05	554.446	0.472828	5.22558
ENSMUSG00000060036	Rpl3	ribosomal protein L3	1.15322	UP	1.71e-07	2.87e-05	4980.92	0.220591	5.22786
ENSMUSG00000048218	Amigo2	adhesion molecule with Ig like domain 2	3.07385	UP	2.56e-07	3.92e-05	418.29	0.596473	5.15338
ENSMUSG00000031697	Orc6	origin recognition complex, subunit 6	1.25002	UP	3.22e-07	4.86e-05	1288.96	0.244619	5.11008
ENSMUSG00000044573	Acp1	acid phosphatase 1, soluble	1.12878	UP	3.3e-07	4.94e-05	1654.93	0.221083	5.10567
ENSMUSG00000062382	Ftl1-ps2	ferritin light polypeptide, pseudogene 2	1.51306	UP	3.36e-07	5e-05	14175.4	0.29656	5.10206
ENSMUSG00000096768	Erdr1x	erythroid differentiation regulator 1 x	3.92353	UP	4.05e-07	5.86e-05	141.744	0.77437	5.06674
ENSMUSG00000059857	Ntng1	netrin G1	5.99743	UP	4.5e-07	6.43e-05	82.8504	1.18846	5.04638
ENSMUSG00000053414	Hunk	hormonally upregulated Neu-associated kinase	4.27548	UP	4.92e-07	6.94e-05	412.806	0.850115	5.0293
ENSMUSG00000023915	Tnfrsf21	tumor necrosis factor receptor superfamily, member 21	1.77519	UP	5.56e-07	7.74e-05	1159.4	0.35463	5.00575
ENSMUSG00000003824	Syce2	synaptonemal complex central element protein 2	1.90009	UP	8.03e-07	0.000108124	150.492	0.385046	4.93472
ENSMUSG00000063063	Ctnna2	catenin alpha 2	6.22806	UP	8.52e-07	0.000113317	364.946	1.26507	4.92308
ENSMUSG00000050505	Pcdh20	protocadherin 20	4.05882	UP	8.85e-07	0.000116292	124.821	0.825708	4.91556
ENSMUSG00000037386	Rims2	regulating synaptic membrane exocytosis 2	4.58034	UP	8.8e-07	0.000116292	113.206	0.931585	4.91672
ENSMUSG00000015619	Gata3	GATA binding protein 3	2.54286	UP	9.74e-07	0.000127074	880.165	0.519282	4.89688
ENSMUSG00000038203	Hoxa13	homeobox A13	9.96426	UP	1.18e-06	0.000150705	643.642	2.0509	4.85848
ENSMUSG00000033737	Fndc3c1	fibronectin type III domain containing 3C1	5.97549	UP	1.2e-06	0.000151513	112.126	1.23048	4.85623
ENSMUSG00000041670	Rims1	regulating synaptic membrane exocytosis 1	5.33703	UP	1.47e-06	0.000177131	69.0596	1.10848	4.81472
ENSMUSG00000042499	Hoxd11	homeobox D11	8.34045	UP	1.87e-06	0.000220606	950.454	1.74951	4.7673
ENSMUSG00000006386	Tek	TEK receptor tyrosine kinase	4.43663	UP	1.95e-06	0.000226319	305.575	0.932304	4.75879
ENSMUSG00000001819	Hoxd13	homeobox D13	9.90787	UP	2.09e-06	0.00024142	3874.9	2.08823	4.74462
ENSMUSG00000036264	Fstl4	follistatin-like 4	4.72987	UP	2.11e-06	0.000242504	51.6672	0.997313	4.74261
ENSMUSG00000036198	Arhgap36	Rho GTPase activating protein 36	8.04367	UP	2.26e-06	0.000256775	2303.24	1.70099	4.72882
ENSMUSG00000036192	Rorb	RAR-related orphan receptor beta	3.79563	UP	2.26e-06	0.000256775	29.6309	0.802635	4.72896
ENSMUSG00000007682	Dio2	deiodinase, iodothyronine, type II	2.9665	UP	2.63e-06	0.000287266	79.9789	0.631442	4.69798
ENSMUSG00000052544	St6galnac3	ST6 (alpha-N-acetyl-neuraminyl-2,3-beta-galactosyl-1,3)-N-acetylgalactosaminide alpha-2,6-sialyltransferase 3	5.97141	UP	2.71e-06	0.000292414	22.8857	1.27277	4.69166
ENSMUSG00000026062	Slc9a2	solute carrier family 9 (sodium/hydrogen exchanger), member 2	4.69384	UP	2.83e-06	0.000302516	32.2099	1.00239	4.68263
ENSMUSG00000033214	Slitrk5	SLIT and NTRK-like family, member 5	5.54289	UP	2.93e-06	0.000309761	921.747	1.18546	4.67571
ENSMUSG00000073197	5730507C01Rik	RIKEN cDNA 5730507C01 gene	3.78206	UP	2.99e-06	0.000314607	33.0711	0.809603	4.6715
ENSMUSG00000071604	Entrep1	endosomal transmembrane epsin interactor 1	4.68005	UP	3.1e-06	0.000322739	56.37	1.00339	4.66422
ENSMUSG00000031997	Trpc6	transient receptor potential cation channel, subfamily C, member 6	6.28883	UP	3.27e-06	0.000336207	38.5874	1.35163	4.65279
ENSMUSG00000089774	Slc5a3	solute carrier family 5 (inositol transporters), member 3	1.22791	UP	3.34e-06	0.000340013	6859.13	0.264153	4.64847
ENSMUSG00000031111	Igsf1	immunoglobulin superfamily, member 1	6.54405	UP	3.49e-06	0.000353637	92.5224	1.41055	4.63937
ENSMUSG00000027070	Lrp2	low density lipoprotein receptor-related protein 2	2.90134	UP	3.6e-06	0.000358636	249.355	0.626164	4.63352
ENSMUSG00000050708	Ftl1	ferritin light polypeptide 1	1.45897	UP	4.52e-06	0.000426936	60531.9	0.318148	4.58583
ENSMUSG00000039145	Camk1d	calcium/calmodulin-dependent protein kinase ID	1.4518	UP	4.69e-06	0.000440489	1542.06	0.317101	4.57836
ENSMUSG00000028081	Rps3a1	ribosomal protein S3A1	1.73926	UP	4.88e-06	0.000457095	7832.36	0.380607	4.56969
ENSMUSG00000079852	Klra4	killer cell lectin-like receptor, subfamily A, member 4	4.8569	UP	6.48e-06	0.000580329	620.672	1.07686	4.51023
ENSMUSG00000069378	Prdm6	PR domain containing 6	7.37138	UP	6.82e-06	0.000603313	52.1352	1.63834	4.4993
ENSMUSG00000046101	Mcmdc2	minichromosome maintenance domain containing 2	1.69866	UP	7.1e-06	0.000625311	123.754	0.378255	4.49079
ENSMUSG00000038415	Foxq1	forkhead box Q1	6.38164	UP	7.46e-06	0.000649747	80.3609	1.42443	4.48014
ENSMUSG00000043668	Tox3	TOX high mobility group box family member 3	9.02594	UP	7.64e-06	0.000659187	42.34	2.01691	4.47513
ENSMUSG00000051022	Hs3st1	heparan sulfate (glucosamine) 3-O-sulfotransferase 1	3.97995	UP	8.8e-06	0.000729827	142.962	0.89543	4.44474
ENSMUSG00000037685	Atp8a1	ATPase phospholipid transporting 8A1	2.19505	UP	1.13e-05	0.000898241	229.905	0.499837	4.39154
ENSMUSG00000023953	Polh	polymerase (DNA directed), eta (RAD 30 related)	1.21423	UP	1.35e-05	0.00104734	1389.92	0.278984	4.35233
ENSMUSG00000040204	Pclaf	PCNA clamp associated factor	2.58005	UP	1.41e-05	0.00108682	3274.59	0.594234	4.3418
ENSMUSG00000024827	Gldc	glycine decarboxylase	4.17749	UP	1.55e-05	0.00116533	107.631	0.966807	4.32091
ENSMUSG00000027977	Ndst3	N-deacetylase/N-sulfotransferase (heparan glucosaminyl) 3	3.56736	UP	1.68e-05	0.00123771	144.558	0.828904	4.30371
ENSMUSG00000036790	Slitrk2	SLIT and NTRK-like family, member 2	3.68325	UP	1.8e-05	0.00130509	142.005	0.858791	4.28888
ENSMUSG00000029086	Prom1	prominin 1	5.68131	UP	1.79e-05	0.00130509	35.3096	1.32457	4.28919
ENSMUSG00000005836	Gata6	GATA binding protein 6	2.498	UP	1.82e-05	0.00131016	714.384	0.58276	4.2865
ENSMUSG00000056972	Magel2	MAGE family member L2	6.90678	UP	2e-05	0.00141792	44.8249	1.61965	4.26438
ENSMUSG00000022325	Pop1	processing of precursor 1, ribonuclease P/MRP family, (S. cerevisiae)	1.70951	UP	2.1e-05	0.00147642	1899.25	0.401875	4.25385
ENSMUSG00000075266	Cenpw	centromere protein W	1.15691	UP	2.16e-05	0.00149058	378.946	0.272338	4.24807
ENSMUSG00000078994	Zfp429	zinc finger protein 429	1.69133	UP	2.14e-05	0.00149058	172.529	0.398021	4.24934
ENSMUSG00000032221	Mns1	meiosis-specific nuclear structural protein 1	1.61875	UP	2.38e-05	0.00163325	490.234	0.383044	4.22602
ENSMUSG00000013584	Aldh1a2	aldehyde dehydrogenase family 1, subfamily A2	5.77818	UP	2.4e-05	0.0016413	99.0395	1.36788	4.22419
ENSMUSG00000032036	Kirrel3	kirre like nephrin family adhesion molecule 3	2.31683	UP	2.44e-05	0.00166174	450.209	0.548923	4.22067
ENSMUSG00000032092	Mpzl2	myelin protein zero-like 2	5.74349	UP	2.7e-05	0.00180471	76.2569	1.36825	4.19769
ENSMUSG00000050410	Tcf19	transcription factor 19	1.3569	UP	2.78e-05	0.00183313	1317.91	0.323798	4.19059
ENSMUSG00000051527	Usp29	ubiquitin specific peptidase 29	4.53656	UP	2.83e-05	0.00184374	78.2915	1.08362	4.18647
ENSMUSG00000025128	Bhlhe22	basic helix-loop-helix family, member e22	2.53607	UP	2.85e-05	0.00184825	484.186	0.605958	4.18521
ENSMUSG00000025608	Podxl	podocalyxin-like	3.99394	UP	3.13e-05	0.0020021	57.1127	0.959264	4.16354
ENSMUSG00000036602	Alx1	ALX homeobox 1	8.05011	UP	3.37e-05	0.00213572	59.2874	1.94132	4.14671
ENSMUSG00000048521	Cxcr6	C-X-C motif chemokine receptor 6	2.11767	UP	3.43e-05	0.00216251	89.3907	0.511149	4.14297
ENSMUSG00000037341	Slc9a7	solute carrier family 9 (sodium/hydrogen exchanger), member 7	3.39393	UP	3.55e-05	0.00221295	63.8374	0.82075	4.13515
ENSMUSG00000073910	Mob3b	MOB kinase activator 3B	1.68315	UP	3.54e-05	0.00221295	85.9842	0.407017	4.13533
ENSMUSG00000049946	BC030500	cDNA sequence BC030500	6.5507	UP	3.73e-05	0.00230345	13.7304	1.58863	4.1235
ENSMUSG00000022076	Klhl1	kelch-like 1	6.34383	UP	3.95e-05	0.00238167	41.1907	1.54343	4.11022
ENSMUSG00000004872	Pax3	paired box 3	10.1773	UP	4.04e-05	0.00242027	148.424	2.47912	4.1052
ENSMUSG00000024500	Ppp2r2b	protein phosphatase 2, regulatory subunit B, beta	8.00977	UP	4.03e-05	0.00242027	48.9642	1.95085	4.10578
ENSMUSG00000031870	Pgr	progesterone receptor	7.17036	UP	4.19e-05	0.00249556	26.1351	1.75023	4.0968
ENSMUSG00000024302	Dtna	dystrobrevin alpha	1.35139	UP	4.51e-05	0.00265591	509.489	0.331244	4.07975
ENSMUSG00000056854	Pou3f4	POU domain, class 3, transcription factor 4	5.6913	UP	5.39e-05	0.00308766	67.6605	1.40938	4.03816
ENSMUSG00000001823	Hoxd12	homeobox D12	9.59361	UP	5.77e-05	0.00326033	586.652	2.38516	4.02221
ENSMUSG00000090659	Zfp493	zinc finger protein 493	1.25511	UP	6.24e-05	0.00347074	107.546	0.313488	4.00369
ENSMUSG00000003949	Hlf	hepatic leukemia factor	4.15404	UP	6.45e-05	0.00357945	75.4416	1.03961	3.99577
ENSMUSG00000064023	Klk8	kallikrein related-peptidase 8	3.46806	UP	6.5e-05	0.00360007	105.382	0.868363	3.99379
ENSMUSG00000072066	Zfp1008	zinc finger protein 1008	1.16239	UP	6.81e-05	0.00374992	224.789	0.291846	3.98287
ENSMUSG00000074715	Ccl28	C-C motif chemokine ligand 28	4.76998	UP	6.97e-05	0.00382104	10.4835	1.19934	3.97717
ENSMUSG00000027792	Bche	butyrylcholinesterase	4.28865	UP	7.24e-05	0.00393716	71.6864	1.08075	3.9682
ENSMUSG00000046204	Pnma2	paraneoplastic antigen MA2	4.14608	UP	7.23e-05	0.00393716	31.2586	1.04476	3.96845
ENSMUSG00000044250	Pced1b	PC-esterase domain containing 1B	1.66516	UP	7.44e-05	0.00402684	210.034	0.420325	3.96161
ENSMUSG00000033721	Vav3	vav 3 oncogene	1.69261	UP	7.99e-05	0.00430239	279.577	0.4291	3.94455
ENSMUSG00000027239	Mdk	midkine	5.58399	UP	9.11e-05	0.00475596	236.105	1.42696	3.91321
ENSMUSG00000038932	Tcfl5	transcription factor-like 5 (basic helix-loop-helix)	5.40828	UP	9.14e-05	0.00476348	219.823	1.3824	3.91224
ENSMUSG00000024245	Tmem178	transmembrane protein 178	5.8622	UP	9.37e-05	0.00484335	33.4699	1.50065	3.90644
ENSMUSG00000029999	Tgfa	transforming growth factor alpha	4.47103	UP	9.4e-05	0.00485057	365.301	1.14481	3.90549
ENSMUSG00000025938	Slco5a1	solute carrier organic anion transporter family, member 5A1	4.49158	UP	9.81e-05	0.00501764	182.6	1.15311	3.89519
ENSMUSG00000022422	Dscc1	DNA replication and sister chromatid cohesion 1	2.10208	UP	9.82e-05	0.00501764	157.445	0.539695	3.89494
ENSMUSG00000022177	Haus4	HAUS augmin-like complex, subunit 4	1.43871	UP	9.87e-05	0.00502835	847.243	0.369482	3.89384
ENSMUSG00000039200	Atf7ip2	activating transcription factor 7 interacting protein 2	4.38313	UP	9.89e-05	0.00502945	19.0498	1.12584	3.8932
ENSMUSG00000062510	Nsl1	NSL1, MIS12 kinetochore complex component	1.50854	UP	9.92e-05	0.00503215	350.935	0.38755	3.89249
ENSMUSG00000050751	Pgbd5	piggyBac transposable element derived 5	1.9748	UP	0.000102089	0.00516406	51.3549	0.50824	3.88557
ENSMUSG00000040260	Daam2	dishevelled associated activator of morphogenesis 2	1.86578	UP	0.000102554	0.00516406	3895.32	0.480318	3.88447
ENSMUSG00000027800	Tm4sf1	transmembrane 4 superfamily member 1	1.47055	UP	0.000112283	0.00554831	12866	0.380737	3.86239
ENSMUSG00000057897	Camk2b	calcium/calmodulin-dependent protein kinase II, beta	2.19184	UP	0.00011343	0.00557891	133.652	0.567847	3.85991
ENSMUSG00000005470	Asf1b	anti-silencing function 1B histone chaperone	1.63295	UP	0.000119168	0.00576723	1050.15	0.424382	3.84783
ENSMUSG00000040896	Kcnd3	potassium voltage-gated channel, Shal-related family, member 3	5.3756	UP	0.000130158	0.00618587	67.115	1.40496	3.82616
ENSMUSG00000031497	Tnfsf13b	tumor necrosis factor (ligand) superfamily, member 13b	4.11923	UP	0.00013008	0.00618587	20.2162	1.07655	3.82631
ENSMUSG00000035566	Pcdh17	protocadherin 17	5.36502	UP	0.000131703	0.00620685	212.567	1.40326	3.82325
ENSMUSG00000052727	Map1b	microtubule-associated protein 1B	1.03039	UP	0.00013628	0.00636242	18259.3	0.2701	3.81482
ENSMUSG00000029211	Gabra4	gamma-aminobutyric acid type A receptor subunit alpha 4	3.18737	UP	0.000151456	0.00692823	90.0842	0.841291	3.78867
ENSMUSG00000005251	Ripk4	receptor-interacting serine-threonine kinase 4	7.78309	UP	0.000152485	0.00695022	338.529	2.05522	3.78699
ENSMUSG00000035455	Fignl1	fidgetin-like 1	1.80731	UP	0.000155582	0.00706093	1210.61	0.477873	3.78199
ENSMUSG00000032446	Eomes	eomesodermin	4.0195	UP	0.000160555	0.00725549	36.4098	1.06501	3.77415
ENSMUSG00000027994	Mcub	mitochondrial calcium uniporter dominant negative beta subunit	1.02584	UP	0.000163206	0.00732832	957.322	0.272102	3.77006
ENSMUSG00000025892	Gria4	glutamate receptor, ionotropic, AMPA4 (alpha 4)	4.5122	UP	0.000165618	0.00742087	35.1533	1.19801	3.7664
ENSMUSG00000044041	Krt13	keratin 13	3.33355	UP	0.000170158	0.00756024	57.6132	0.886667	3.75964
ENSMUSG00000039057	Myo16	myosin XVI	4.22586	UP	0.000174027	0.0076837	22.0919	1.12569	3.75401
ENSMUSG00000019894	Slc6a15	solute carrier family 6 (neurotransmitter transporter), member 15	4.01122	UP	0.000176757	0.00778801	158.244	1.06963	3.75011
ENSMUSG00000036655	Colec11	collectin sub-family member 11	5.00234	UP	0.000177282	0.00779489	60.5469	1.33418	3.74937
ENSMUSG00000021448	Shc3	src homology 2 domain-containing transforming protein C3	5.94502	UP	0.000178524	0.00783321	9.25818	1.58635	3.74761
ENSMUSG00000032502	Stac	src homology three (SH3) and cysteine rich domain	3.83253	UP	0.000205496	0.00881548	240.568	1.03243	3.71216
ENSMUSG00000041797	Abca9	ATP-binding cassette, sub-family A member 9	4.55172	UP	0.000211483	0.00901746	1144.65	1.22857	3.70489
ENSMUSG00000024579	Pcyox1l	prenylcysteine oxidase 1 like	1.00977	UP	0.000221132	0.00937857	1343.76	0.273388	3.69356
ENSMUSG00000061517	Sox21	SRY (sex determining region Y)-box 21	5.46585	UP	0.0002408	0.0099661	11.7149	1.48858	3.67185
ENSMUSG00000005233	Spc25	SPC25, NDC80 kinetochore complex component, homolog (S. cerevisiae)	1.18639	UP	0.000243487	0.0100576	1213.77	0.323355	3.66901
ENSMUSG00000044155	Lsm8	LSM8 homolog, U6 small nuclear RNA associated	1.01796	UP	0.00025303	0.0103708	1187.6	0.278194	3.65917
ENSMUSG00000043441	Gpr149	G protein-coupled receptor 149	4.95779	UP	0.000272043	0.0109589	455.812	1.36182	3.64056
ENSMUSG00000031075	Ano1	anoctamin 1, calcium activated chloride channel	3.00206	UP	0.000273393	0.0109924	1951.35	0.824904	3.63929
ENSMUSG00000037605	Adgrl3	adhesion G protein-coupled receptor L3	2.25423	UP	0.000278745	0.011144	2262.68	0.620267	3.63429
ENSMUSG00000027342	Pcna	proliferating cell nuclear antigen	1.27806	UP	0.000283716	0.0113	2846.02	0.35211	3.62973
ENSMUSG00000020649	Rrm2	ribonucleotide reductase M2	1.6481	UP	0.00028585	0.0113636	6643.07	0.454297	3.6278
ENSMUSG00000023919	Cenpq	centromere protein Q	1.20487	UP	0.000286716	0.0113767	635.205	0.332194	3.62702
ENSMUSG00000036523	Greb1	gene regulated by estrogen in breast cancer protein	3.40209	UP	0.000294245	0.0116318	55.5451	0.939723	3.62031
ENSMUSG00000074345	Tnfaip8l3	tumor necrosis factor, alpha-induced protein 8-like 3	5.61466	UP	0.000302001	0.0118718	81.5743	1.55377	3.61358
ENSMUSG00000092060	Bend4	BEN domain containing 4	3.38547	UP	0.000309029	0.0121255	265.234	0.938425	3.60761
ENSMUSG00000021943	Gdf10	growth differentiation factor 10	6.28853	UP	0.000312176	0.0121812	89.3806	1.7444	3.60498
ENSMUSG00000055022	Cntn1	contactin 1	5.24983	UP	0.000311811	0.0121812	45.3468	1.45615	3.60528
ENSMUSG00000072980	Oip5	Opa interacting protein 5	1.5518	UP	0.000315665	0.0122495	329.834	0.430806	3.60209
ENSMUSG00000051279	Gdf6	growth differentiation factor 6	2.92617	UP	0.000316908	0.0122753	166.888	0.812584	3.60107
ENSMUSG00000006154	Eps8l1	EPS8-like 1	1.90298	UP	0.000319745	0.0123452	85.7885	0.528789	3.59875
ENSMUSG00000049357	Brd8dc	BRD8 domain containing	1.67622	UP	0.000343393	0.0129721	26.8883	0.468197	3.58015
ENSMUSG00000026355	Mcm6	minichromosome maintenance complex component 6	1.63537	UP	0.000347335	0.0130419	6490.16	0.457168	3.57717
ENSMUSG00000032854	Ugt8a	UDP galactosyltransferase 8A	4.98007	UP	0.000368275	0.0137124	7.73729	1.39818	3.56183
ENSMUSG00000063531	Sema3e	sema domain, immunoglobulin domain (Ig), short basic domain, secreted, (semaphorin) 3E	2.49774	UP	0.000371459	0.0137905	1805.92	0.701696	3.55957
ENSMUSG00000021314	Amph	amphiphysin	4.5417	UP	0.000374107	0.0138321	17.1215	1.27658	3.55771
ENSMUSG00000079429	Mroh2a	maestro heat-like repeat family member 2A	1.1694	UP	0.000384562	0.0141445	161.68	0.329367	3.55046
ENSMUSG00000037337	Map4k1	mitogen-activated protein kinase kinase kinase kinase 1	1.11596	UP	0.000402179	0.0145396	137.888	0.315363	3.53865
ENSMUSG00000003526	Prodh	proline dehydrogenase	3.7074	UP	0.000403106	0.0145483	87.0948	1.04787	3.53804
ENSMUSG00000048373	Fgfbp1	fibroblast growth factor binding protein 1	5.00237	UP	0.000409263	0.0147453	19.0132	1.41548	3.53404
ENSMUSG00000002870	Mcm2	minichromosome maintenance complex component 2	1.61206	UP	0.000410702	0.014772	5062.86	0.456271	3.53311
ENSMUSG00000023505	Cdca3	cell division cycle associated 3	1.56603	UP	0.000420713	0.0150045	2065.18	0.444046	3.52674
ENSMUSG00000033083	Tbc1d4	TBC1 domain family, member 4	1.30814	UP	0.00043817	0.0154706	415.651	0.372057	3.51596
ENSMUSG00000006715	Gmnn	geminin	1.67828	UP	0.000439454	0.01549	575.373	0.477437	3.51518
ENSMUSG00000043165	Lor	loricrin cornified envelope precursor protein	3.94035	UP	0.000447977	0.0157642	52.9587	1.12258	3.51008
ENSMUSG00000071847	Apcdd1	adenomatosis polyposis coli down-regulated 1	2.18969	UP	0.000452319	0.0158642	812.491	0.624286	3.50751
ENSMUSG00000048826	Dact2	dishevelled-binding antagonist of beta-catenin 2	2.51312	UP	0.000456797	0.0159947	170.181	0.717031	3.50489
ENSMUSG00000047428	Dlk2	delta like non-canonical Notch ligand 2	2.65441	UP	0.000461427	0.0161301	465.233	0.757927	3.5022
ENSMUSG00000037995	Igsf9	immunoglobulin superfamily, member 9	2.13109	UP	0.000466233	0.0162177	178.55	0.60898	3.49944
ENSMUSG00000029910	Mad2l1	MAD2 mitotic arrest deficient-like 1	1.43233	UP	0.000471375	0.0162894	2327.53	0.409644	3.49652
ENSMUSG00000021215	Net1	neuroepithelial cell transforming gene 1	1.18989	UP	0.000469978	0.0162894	2734.89	0.340231	3.49731
ENSMUSG00000060780	Lrrtm1	leucine rich repeat transmembrane neuronal 1	6.14864	UP	0.00047516	0.0163667	25.8901	1.75958	3.49438
ENSMUSG00000038602	Slc35f1	solute carrier family 35, member F1	3.98802	UP	0.000492032	0.0167716	86.7697	1.14432	3.48506
ENSMUSG00000046295	Ankle1	ankyrin repeat and LEM domain containing 1	1.66039	UP	0.00049326	0.0167716	156.346	0.476521	3.48439
ENSMUSG00000046159	Chrm3	cholinergic receptor, muscarinic 3, cardiac	3.88336	UP	0.000492819	0.0167716	100.109	1.11443	3.48463
ENSMUSG00000030346	Rad51ap1	RAD51 associated protein 1	1.81739	UP	0.000497684	0.0168408	459.918	0.521938	3.482
ENSMUSG00000044927	H1f10	H1.10 linker histone	1.18157	UP	0.000501724	0.016923	1659.35	0.339548	3.47983
ENSMUSG00000026185	Igfbp5	insulin-like growth factor binding protein 5	4.09141	UP	0.000519481	0.0173713	9191.88	1.17891	3.47051
ENSMUSG00000067215	Usp51	ubiquitin specific protease 51	4.34779	UP	0.00051993	0.0173713	12.3585	1.25287	3.47027
ENSMUSG00000019768	Esr1	estrogen receptor 1 (alpha)	3.2512	UP	0.00054778	0.0179612	183.373	0.940677	3.45623
ENSMUSG00000028005	Gucy1b1	guanylate cyclase 1, soluble, beta 1	2.73312	UP	0.000550026	0.018007	151.624	0.791033	3.45513
ENSMUSG00000038916	Soga3	SOGA family member 3	5.1221	UP	0.000552931	0.0180462	23.7598	1.48307	3.45371
ENSMUSG00000041859	Mcm3	minichromosome maintenance complex component 3	1.57183	UP	0.00055909	0.018167	4691.76	0.455509	3.45072
ENSMUSG00000067855	Speer3	spermatogenesis associated glutamate (E)-rich protein 3	6.06105	UP	0.000578914	0.0186354	6.23812	1.76127	3.44131
ENSMUSG00000073609	D2hgdh	D-2-hydroxyglutarate dehydrogenase	1.2521	UP	0.000592568	0.019017	443.26	0.364513	3.43499
ENSMUSG00000029177	Cenpa	centromere protein A	1.6335	UP	0.000617926	0.0195637	1799.05	0.477125	3.42362
ENSMUSG00000037962	Rflna	refilin A	2.85811	UP	0.000630937	0.0198755	52.3368	0.836204	3.41795
ENSMUSG00000017897	Eya2	EYA transcriptional coactivator and phosphatase 2	6.83712	UP	0.00063491	0.019952	57.8422	2.00135	3.41625
ENSMUSG00000009376	Met	met proto-oncogene	1.30448	UP	0.000646362	0.0201028	3095.35	0.382391	3.41137
ENSMUSG00000032368	Zic1	zinc finger protein of the cerebellum 1	6.93794	UP	0.000654779	0.0202752	671.359	2.03587	3.40785
ENSMUSG00000035681	Kcnc2	potassium voltage gated channel, Shaw-related subfamily, member 2	3.5596	UP	0.000662369	0.0204205	113.186	1.0455	3.4047
ENSMUSG00000024301	Kifc5b	kinesin family member C5B	1.38222	UP	0.000669884	0.0205622	442.937	0.406341	3.40162
ENSMUSG00000071547	Nt5dc2	5'-nucleotidase domain containing 2	1.19109	UP	0.000691136	0.0210586	5509.31	0.351037	3.39307
ENSMUSG00000021594	Srd5a1	steroid 5 alpha-reductase 1	1.10613	UP	0.000691308	0.0210586	315.452	0.326004	3.393
ENSMUSG00000018263	Tbx5	T-box 5	4.77444	UP	0.00069633	0.0210984	813.189	1.40797	3.39102
ENSMUSG00000072437	Nanos1	nanos C2HC-type zinc finger 1	1.14915	UP	0.000703518	0.021225	488.952	0.339163	3.3882
ENSMUSG00000039031	Arhgap18	Rho GTPase activating protein 18	1.11609	UP	0.000708142	0.0213037	1096.81	0.32958	3.38641
ENSMUSG00000092083	Kcnb2	potassium voltage gated channel, Shab-related subfamily, member 2	5.07069	UP	0.00072132	0.0215302	57.9681	1.49961	3.38134
ENSMUSG00000057163	Prss2	serine protease 2	3.91617	UP	0.00076709	0.0223768	8.39238	1.164	3.3644
ENSMUSG00000054717	Hmgb2	high mobility group box 2	1.5567	UP	0.000783211	0.0226906	450.868	0.46349	3.35866
ENSMUSG00000005583	Mef2c	myocyte enhancer factor 2C	1.49342	UP	0.000782685	0.0226906	1371.58	0.444623	3.35885
ENSMUSG00000036242	Armh4	armadillo-like helical domain containing 4	3.86177	UP	0.000802363	0.0231117	198.387	1.15209	3.35198
ENSMUSG00000024791	Cdca5	cell division cycle associated 5	1.59472	UP	0.000805045	0.0231117	610.574	0.475885	3.35105
ENSMUSG00000025154	Arhgap19	Rho GTPase activating protein 19	1.4406	UP	0.000805395	0.0231117	861.326	0.429911	3.35093
ENSMUSG00000046167	Gldn	gliomedin	4.33645	UP	0.000815035	0.023262	147.279	1.29538	3.34764
ENSMUSG00000023004	Tuba1b	tubulin, alpha 1B	1.10788	UP	0.00084213	0.0237469	15447.8	0.331843	3.33856
ENSMUSG00000049001	Ndnf	neuron-derived neurotrophic factor	3.17525	UP	0.000861109	0.0241652	2925.86	0.952851	3.33237
ENSMUSG00000031480	Thsd1	thrombospondin, type I, domain 1	2.99672	UP	0.000872411	0.0243733	494.917	0.900259	3.32874
ENSMUSG00000037996	Slc24a2	solute carrier family 24 (sodium/potassium/calcium exchanger), member 2	6.12941	UP	0.000874996	0.0244133	12.3779	1.84182	3.32791
ENSMUSG00000032291	Crabp1	cellular retinoic acid binding protein I	3.40222	UP	0.000884579	0.0246482	5303.35	1.02326	3.32488
ENSMUSG00000031262	Cenpi	centromere protein I	1.55496	UP	0.000913775	0.0253282	789.891	0.468952	3.31581
ENSMUSG00000047757	Fancb	Fanconi anemia, complementation group B	1.61013	UP	0.000928687	0.0256073	393.958	0.486257	3.31128
ENSMUSG00000032841	Prr5l	proline rich 5 like	1.06955	UP	0.000932619	0.0256213	642.65	0.323116	3.3101
ENSMUSG00000019992	Mtfr2	mitochondrial fission regulator 2	1.24907	UP	0.00094396	0.0258934	266.251	0.377736	3.30672
ENSMUSG00000020953	Coch	cochlin	5.96143	UP	0.000972813	0.0264108	3925.53	1.80744	3.29827
ENSMUSG00000032586	Traip	TRAF-interacting protein	1.56087	UP	0.000976226	0.0264695	466.387	0.473379	3.29729
ENSMUSG00000020601	Trib2	tribbles pseudokinase 2	1.11322	UP	0.00102367	0.0274393	4109.7	0.33899	3.28394
ENSMUSG00000060988	Galnt13	polypeptide N-acetylgalactosaminyltransferase 13	1.83137	UP	0.00105549	0.0281851	840.995	0.559144	3.2753
ENSMUSG00000027570	Col9a3	collagen, type IX, alpha 3	2.29005	UP	0.0010603	0.0282241	69.9911	0.699463	3.27402
ENSMUSG00000000094	Tbx4	T-box 4	8.55484	UP	0.00106736	0.0283233	914.067	2.61445	3.27214
ENSMUSG00000052981	Ube2ql1	ubiquitin-conjugating enzyme E2Q family-like 1	2.62159	UP	0.00111584	0.0293294	30.5655	0.804275	3.25956
ENSMUSG00000049265	Kcnk3	potassium channel, subfamily K, member 3	3.42258	UP	0.00112173	0.0294049	257.905	1.05049	3.25807
ENSMUSG00000029378	Areg	amphiregulin	1.80251	UP	0.00112625	0.0294049	56.3989	0.553437	3.25693
ENSMUSG00000024713	Pcsk5	proprotein convertase subtilisin/kexin type 5	4.15097	UP	0.00112223	0.0294049	299.439	1.27411	3.25794
ENSMUSG00000058254	Tspan7	tetraspanin 7	1.52523	UP	0.00119856	0.0307252	1129.23	0.470864	3.23922
ENSMUSG00000033847	Pla2g4c	phospholipase A2, group IVC (cytosolic, calcium-independent)	2.03649	UP	0.00122444	0.0311995	11.0295	0.629881	3.23313
ENSMUSG00000021707	Dhfr	dihydrofolate reductase	1.63096	UP	0.00122352	0.0311995	1070.09	0.504421	3.23334
ENSMUSG00000040570	Rundc3b	RUN domain containing 3B	2.23764	UP	0.00124027	0.0314233	23.4618	0.692886	3.22945
ENSMUSG00000020701	Tmem132e	transmembrane protein 132E	6.25228	UP	0.00124589	0.0315184	28.4847	1.93679	3.22816
ENSMUSG00000032783	Troap	trophinin associated protein	1.66325	UP	0.00125771	0.0317305	683.472	0.515662	3.22546
ENSMUSG00000024742	Fen1	flap structure specific endonuclease 1	1.47904	UP	0.00126891	0.0319477	1762.42	0.458912	3.22292
ENSMUSG00000026058	Khdrbs2	KH domain containing, RNA binding, signal transduction associated 2	5.24565	UP	0.0012844	0.0320866	5.68846	1.62937	3.21944
ENSMUSG00000030525	Chrna7	cholinergic receptor, nicotinic, alpha polypeptide 7	4.47343	UP	0.00128417	0.0320866	61.996	1.38948	3.21949
ENSMUSG00000027765	P2ry1	purinergic receptor P2Y, G-protein coupled 1	3.08981	UP	0.00134887	0.0331713	54.1248	0.963948	3.20537
ENSMUSG00000032356	Rasgrf1	RAS protein-specific guanine nucleotide-releasing factor 1	4.11427	UP	0.00135962	0.0332809	10.8233	1.28447	3.20309
ENSMUSG00000025909	Sntg1	syntrophin, gamma 1	5.7084	UP	0.00137179	0.0335012	12.8469	1.78359	3.20052
ENSMUSG00000006711	D130043K22Rik	RIKEN cDNA D130043K22 gene	4.32756	UP	0.00137836	0.0335841	5.55743	1.35272	3.19914
ENSMUSG00000063626	Unc5d	unc-5 netrin receptor D	4.73731	UP	0.00139008	0.033753	31.9526	1.48194	3.1967
ENSMUSG00000041633	Kctd12b	potassium channel tetramerisation domain containing 12b	2.87477	UP	0.00140969	0.0341116	507.237	0.900431	3.19266
ENSMUSG00000026134	Prim2	DNA primase, p58 subunit	1.06864	UP	0.00141793	0.0342327	1344.18	0.334895	3.19098
ENSMUSG00000020774	Aspa	aspartoacylase	2.83708	UP	0.00142093	0.034233	15.6358	0.889266	3.19037
ENSMUSG00000078597	Cyp4a12b	cytochrome P450, family 4, subfamily a, polypeptide 12B	5.39226	UP	0.00143602	0.0344725	13.7243	1.69179	3.18731
ENSMUSG00000022330	Osr2	odd-skipped related 2	3.45344	UP	0.00145912	0.0347903	515.46	1.08507	3.18269
ENSMUSG00000049313	Sorl1	sortilin-related receptor, LDLR class A repeats-containing	3.04662	UP	0.00146419	0.0348717	920.951	0.957548	3.18169
ENSMUSG00000036885	Arhgef26	Rho guanine nucleotide exchange factor 26	1.8272	UP	0.00147525	0.0350562	38.5118	0.57468	3.17951
ENSMUSG00000024833	Pola2	polymerase (DNA directed), alpha 2	1.12829	UP	0.00151925	0.0359001	1385.16	0.355818	3.17098
ENSMUSG00000079553	Kifc1	kinesin family member C1	1.12785	UP	0.00152421	0.0359412	2141.13	0.355785	3.17003
ENSMUSG00000064329	Scn1a	sodium channel, voltage-gated, type I, alpha	3.02714	UP	0.00154572	0.036281	23.6583	0.956153	3.16596
ENSMUSG00000020646	Mboat2	membrane bound O-acyltransferase domain containing 2	1.40828	UP	0.00154902	0.036281	872.307	0.444905	3.16534
ENSMUSG00000027713	1810062G17Rik	RIKEN cDNA 1810062G17 gene	1.68357	UP	0.00156372	0.0365426	25.077	0.532339	3.16259
ENSMUSG00000036972	Zic4	zinc finger protein of the cerebellum 4	6.3479	UP	0.00158806	0.0368533	126.573	2.01004	3.15809
ENSMUSG00000033970	Rfc3	replication factor C (activator 1) 3	1.10803	UP	0.00160523	0.0369012	981.538	0.351202	3.15495
ENSMUSG00000006585	Cdt1	chromatin licensing and DNA replication factor 1	1.51935	UP	0.00160206	0.0369012	1502.84	0.481488	3.15553
ENSMUSG00000022523	Fgf12	fibroblast growth factor 12	5.46467	UP	0.00160222	0.0369012	8.07778	1.73179	3.1555
ENSMUSG00000041431	Ccnb1	cyclin B1	1.64879	UP	0.00166299	0.0379813	1961.99	0.52432	3.14463
ENSMUSG00000096914	Galntl6	UDP-N-acetyl-alpha-D-galactosamine:polypeptide N-acetylgalactosaminyltransferase-like 6	5.25413	UP	0.00167084	0.0380781	10.0569	1.67156	3.14325
ENSMUSG00000055373	Fut9	fucosyltransferase 9	6.00268	UP	0.00169345	0.0385105	16.3503	1.9121	3.13931
ENSMUSG00000026669	Mcm10	minichromosome maintenance 10 replication initiation factor	1.92281	UP	0.0017081	0.0387602	896.578	0.612986	3.13679
ENSMUSG00000016239	Lonrf3	LON peptidase N-terminal domain and ring finger 3	2.95058	UP	0.0017165	0.0387725	100.488	0.94107	3.13535
ENSMUSG00000026643	Nmt2	N-myristoyltransferase 2	1.02809	UP	0.00172212	0.0388284	2916.09	0.328003	3.13439
ENSMUSG00000021176	Efcab11	EF-hand calcium binding domain 11	1.61847	UP	0.00172566	0.038862	120.272	0.516458	3.13379
ENSMUSG00000007050	Lsm2	LSM2 homolog, U6 small nuclear RNA and mRNA degradation associated	1.01804	UP	0.00177679	0.0395552	1541.87	0.325752	3.12521
ENSMUSG00000053465	Hs6st3	heparan sulfate 6-O-sulfotransferase 3	3.06431	UP	0.00179548	0.0398454	20.5548	0.98148	3.12213
ENSMUSG00000045273	Cenph	centromere protein H	1.43199	UP	0.00180429	0.0399756	465.626	0.458871	3.12069
ENSMUSG00000038894	Irs2	insulin receptor substrate 2	1.23438	UP	0.00181555	0.0401224	3668.94	0.39578	3.11886
ENSMUSG00000024798	Htr7	5-hydroxytryptamine (serotonin) receptor 7	3.06273	UP	0.00186672	0.0410815	102.461	0.984592	3.11066
ENSMUSG00000048574	Ccnb1-ps	cyclin B1, pseudogene	1.69176	UP	0.00193553	0.0422005	642.609	0.545736	3.09995
ENSMUSG00000026610	Esrrg	estrogen-related receptor gamma	3.24878	UP	0.00198595	0.0430779	319.692	1.05059	3.09232
ENSMUSG00000027323	Rad51	RAD51 recombinase	1.06914	UP	0.00199796	0.0432497	1515.34	0.345941	3.09053
ENSMUSG00000035916	Ptprq	protein tyrosine phosphatase receptor type Q	2.79593	UP	0.00201562	0.0435052	424.182	0.905441	3.08792
ENSMUSG00000022425	Enpp2	ectonucleotide pyrophosphatase/phosphodiesterase 2	4.13645	UP	0.0020302	0.0436349	2084.73	1.34049	3.08578
ENSMUSG00000030043	Tacr1	tachykinin receptor 1	4.02107	UP	0.00207749	0.0442768	15.8398	1.306	3.07893
ENSMUSG00000023979	Guca1b	guanylate cyclase activator 1B	3.27441	UP	0.00209239	0.0444298	8.70255	1.06423	3.07679
ENSMUSG00000036006	Ripor2	RHO family interacting cell polarization regulator 2	2.64514	UP	0.00209625	0.044467	805.092	0.85986	3.07625
ENSMUSG00000015702	Anxa9	annexin A9	1.03033	UP	0.00214021	0.0452182	82.2108	0.335606	3.07005
ENSMUSG00000038173	Enpp6	ectonucleotide pyrophosphatase/phosphodiesterase 6	4.4793	UP	0.00214754	0.0452965	8.33104	1.45952	3.06903
ENSMUSG00000032641	Gpr19	G protein-coupled receptor 19	1.05162	UP	0.00217759	0.0455573	128.771	0.34312	3.06488
ENSMUSG00000041064	Pif1	PIF1 5'-to-3' DNA helicase	1.58056	UP	0.002197	0.0458681	389.539	0.516149	3.06222
ENSMUSG00000094651	Gal3st2	galactose-3-O-sulfotransferase 2	5.59247	UP	0.0022127	0.0460719	4.92843	1.82755	3.06009
ENSMUSG00000001741	Il16	interleukin 16	3.22582	UP	0.00221456	0.0460719	109.041	1.05425	3.05984
ENSMUSG00000019935	Slc17a8	solute carrier family 17 (sodium-dependent inorganic phosphate cotransporter), member 8	3.34474	UP	0.002246	0.046478	8.64616	1.09462	3.05561
ENSMUSG00000029309	Sparcl1	SPARC-like 1	3.52802	UP	0.00231125	0.047411	422.048	1.15786	3.04702
ENSMUSG00000076437	Selenoh	selenoprotein H	1.16607	UP	0.0023234	0.0475875	2084.56	0.382891	3.04544
ENSMUSG00000092167	Gm3696	predicted gene 3696	3.89362	UP	0.00232778	0.0476114	5.04809	1.27874	3.04487
ENSMUSG00000000792	Slc5a5	solute carrier family 5 (sodium iodide symporter), member 5	2.04825	UP	0.00237634	0.0481853	17.8518	0.674063	3.03866
ENSMUSG00000036223	Ska1	spindle and kinetochore associated complex subunit 1	1.97376	UP	0.00238207	0.0482552	351.865	0.649705	3.03793
ENSMUSG00000037725	Ckap2	cytoskeleton associated protein 2	1.33205	UP	0.002405	0.0485549	3240.52	0.438888	3.03504
ENSMUSG00000060288	Ppih	peptidyl prolyl isomerase H	1.1217	UP	0.00241032	0.0485946	121.431	0.369662	3.03438
ENSMUSG00000027496	Aurka	aurora kinase A	1.49993	UP	0.00243632	0.049016	1723.04	0.494842	3.03114
ENSMUSG00000026238	Ptma	prothymosin alpha	1.01527	UP	0.00245959	0.0492127	15286.6	0.335263	3.02827
ENSMUSG00000022033	Pbk	PDZ binding kinase	1.78426	UP	0.00247087	0.0492985	1386.79	0.589471	3.02689

## Sheet: Table S3
Transcriptome analysis suggests PKD3 regulates proliferative glucose metabolism, calcium homeostasis and microtubule dynamics after MEF spontaneous immortalization
Jocshan Loaiza-Moss, Ursula Braun, and Michael Leitges
Table S3.a. Gene Ontology (Biological Processes and Molecular Functions) and KEGG pathways enriched in Prkd3-/- primary MEFs (pMEFs) when compared to WT pMEFs, identified using gProfiler. Adjusted p-value < 0.05.
ORA - Overrepresentation Analysis
Category	Accession	Name	Gene #	Adjusted p value	—log (FDR)	Genes
Downregulated Genes
GO:MF	GO:0001791	IgM binding	3	0.000167237	3.77667	PIRA2,LILRA6,PIRA11
GO:MF	GO:0032396	inhibitory MHC class I receptor activity	3	0.000698493	3.15584	PIRA2,LILRA6,PIRA11
GO:MF	GO:0050839	cell adhesion molecule binding	7	0.00535045	2.27161	CDH8,TENM1,ICAM2,ITGAX,LAMA3,CD200,OBSCN
GO:BP	GO:0032502	developmental process	32	0.014867	1.82778	CASQ2,HMGN2,CDH8,HSPB2,PIRA2,UNCX,LILRA6,DMRT2,OPN4,CRTAC1,SPN,RPL39L,PSMA8,CAMK2A,LSR,TENM1,FGR,ITGAX,PIRA11,CLEC3B,SEMA3C,FGFBP1,EGFL6,CCR2,SFN,LAMA3,ETL4,TAL2,MMRN2,CCDC141,L1CAM,OBSCN
GO:BP	GO:0040011	locomotion	13	0.00997815	2.00095	OPN4,SPN,CAMK2A,FGR,ITGAX,SEMA3C,FGFBP1,CCR2,LAMA3,CD200,MMRN2,L1CAM,CHRM1
KEGG	KEGG:04662	B cell receptor signaling pathway	4	0.00825183	2.08345	PIRA2,LILRA6,PIRA11,PIRA1
KEGG	KEGG:05146	Amoebiasis	4	0.0265623	1.57573	PLCB2,LAMA3,GNA14,CD1D2
KEGG	KEGG:04020	Calcium signaling pathway	5	0.0466619	1.33104	CASQ2,PLCB2,CAMK2A,GNA14,CHRM1
REAC	REAC:R-MMU-5578775	Ion homeostasis	4	0.00391803	2.40693	FXYD6,CASQ2,CAMK2A,FXYD2
REAC	REAC:R-MMU-5576891	Cardiac conduction	4	0.0435258	1.36125	FXYD6,CASQ2,CAMK2A,FXYD2
Upregulated Genes
GO:MF	GO:0045296	cadherin binding	5	0.0272961	1.5639	RPL34,HSPA8,CAPZA1,RPL29,CBL
GO:BP	GO:0032355	response to estradiol	4	0.0241616	1.61687	HSPA8,MAP1B,ERRFI1,AREG
GO:BP	GO:0002181	cytoplasmic translation	4	0.0461624	1.33571	RPL34,RPS3A1,RPL29,RPL3
KEGG	KEGG:03010	Ribosome	4	0.0379197	1.42114	RPL34,RPS3A1,RPL29,RPL3
Table S3.b. Gene Ontology (Biological Processes and Molecular Functions) and KEGG pathways enriched in Prkd3-/- immortalized MEFs (iMEFs) when compared to WT iMEFs, identified using gProfiler. Adjusted p-value < 0.05.
ORA - Overrepresentation Analysis
Category	Accession	Name	Gene #	Adjusted p value	—log (FDR)	Genes
Downregulated Genes
GO:MF	GO:0005515	protein binding	129	6.37487e-09	8.19553	PHYHIP,UGGT2,REM1,PSCA,HSPB2,CD200,CLEC16A,SYT7,TRIM34B,FBXO27,AKAP6,DMTN,BCL3,CDH3,FGF21,CAMK2A,PITX1,NRIP1,SH3TC2,H2BC18,TEP1,WNT10A,KRT20,MYO1D,PGAM2,STMN2,MYRF,FIBIN,RASL11B,SCIN,4930550C14RIK,PHLDB3,IGFBP7,KCNJ15,SORBS2,SFN,SH2D4A,VIP,ATF5,ASB4,ADAMTSL5,SPATA6L,PPP1R3A,SLCO3A1,KCNIP1,ITGA11,DRD4,COL5A1,TMC8,PRND,CELSR2,CHD5,BFSP1,C1QTNF3,CHI3L1,KCNN1,MFAP5,NARF,NEURL1A,CLDN1,PON3,H2AC19,ZFP3…
GO:MF	GO:0005201	extracellular matrix structural constituent	9	0.000826777	3.08261	IGFBP7,COL5A1,MFAP5,COL12A1,COL4A3,FBLN5,COL1A1,FBN1,MMRN2
GO:MF	GO:0005216	monoatomic ion channel activity	15	0.00145748	2.8364	KCNJ15,GRIN2D,KCNIP1,TMC8,TMEM37,KCNN1,KCNK12,TRPC4,SLC1A4,SLC1A1,GLRB,KCNN3,KCNK10,GRIK1,KCNMA1
GO:MF	GO:0005267	potassium channel activity	7	0.0371818	1.42967	KCNJ15,KCNIP1,KCNN1,KCNK12,KCNN3,KCNK10,KCNMA1
GO:MF	GO:0015183	L-aspartate transmembrane transporter activity	3	0.0444913	1.35173	SLC1A4,UCP2,SLC1A1
GO:BP	GO:0032502	developmental process	91	2.68717e-07	6.5707	HSPB2,HMGN2,AKAP6,DMTN,BCL3,CDH3,FGF21,CAMK2A,PITX1,NRIP1,SH3TC2,WNT10A,KRT20,SPINT2,CFAP418,PGAM2,STMN2,MYRF,SCIN,ADCY9,OPN4,LY9,4930550C14RIK,IGFBP7,SORBS2,SFN,ATF5,ASB4,3830403N18RIK,SPATA6L,IL4I1,COL5A1,ADGRD1,CELSR2,CHD5,BFSP1,C1QTNF3,CHI3L1,ECSCR,MFAP5,NEURL1A,CLDN1,ZFP36L1,SEMA3C,COBL,TRPC4,JPH2,UCP2,PHLDB2,COL12A1,GSC,ADAMTS12,PBXIP1,DLC1,LGR4,NFKBIZ,PSMA8,CCR1,MMP11,ALX4,CXCL5,CFAP54,SLC…
GO:BP	GO:0007155	cell adhesion	33	1.18167e-05	4.92751	CD200,DMTN,CDH3,SPINT2,LY9,IGFBP7,IL4I1,ITGA11,COL5A1,CELSR2,CLDN1,ZFP36L1,PHLDB2,COL12A1,ADAMTS12,PBXIP1,DLC1,NFKBIZ,ARG1,TNN,COL4A3,FBLN5,CDSN,COL1A1,PCDHB18,FBN1,ZC3H12A,NEDD9,SPINK5,SIGLECE,TENM4,CD47,MMRN2
GO:BP	GO:0097435	supramolecular fiber organization	23	4.51045e-05	4.34578	DMTN,KRT20,MYO1D,STMN2,SCIN,COL5A1,BFSP1,MFAP5,COBL,PHLDB2,ADAMTS12,DLC1,MMP11,FBLN5,TMSB15B1,LDB3,CDSN,DES,COL1A1,LTBP2,NOX4,CD47,CAV3
GO:BP	GO:0009653	anatomical structure morphogenesis	46	0.000105819	3.97544	DMTN,BCL3,CDH3,FGF21,CAMK2A,PITX1,WNT10A,SPINT2,CFAP418,OPN4,4930550C14RIK,ASB4,COL5A1,CELSR2,CHI3L1,ECSCR,MFAP5,ZFP36L1,SEMA3C,COBL,PHLDB2,COL12A1,GSC,ADAMTS12,DLC1,LGR4,ALX4,SLC1A1,TNN,COL4A3,FBLN5,SBNO2,DNM3,LDB3,CDSN,ARHGEF28,ANGPTL4,COL1A1,FBN1,ZC3H12A,SGCD,TENM4,NOX4,CD47,MMRN2,CAV3
GO:BP	GO:0034220	monoatomic ion transmembrane transport	24	0.000343199	3.46445	FXYD6,REM1,AKAP6,FXYD2,KCNJ15,GRIN2D,KCNIP1,TMC8,SLC6A9,TMEM37,KCNN1,TMC6,KCNK12,TRPC4,SLC1A4,UCP2,SLC1A1,GLRB,KCNN3,KCNK10,GRIK1,KCNMA1,PLCB2,CAV3
GO:BP	GO:0009888	tissue development	37	0.000932314	3.03044	AKAP6,CDH3,PITX1,WNT10A,KRT20,SPINT2,SCIN,SORBS2,SFN,COL5A1,BFSP1,NEURL1A,CLDN1,ZFP36L1,SEMA3C,COBL,JPH2,PHLDB2,COL12A1,GSC,ADAMTS12,PBXIP1,LGR4,NFKBIZ,CCR1,ALX4,TNN,SBNO2,CDSN,COL1A1,DGAT2,SPINK5,SGCD,TENM4,NOX4,MMRN2,CAV3
GO:BP	GO:0071805	potassium ion transmembrane transport	10	0.00368965	2.43301	AKAP6,FXYD2,KCNJ15,KCNIP1,KCNN1,KCNK12,KCNN3,KCNK10,KCNMA1,CAV3
GO:BP	GO:0009966	regulation of signal transduction	44	0.00745711	2.12743	PSCA,CLEC16A,TRIM34B,AKAP6,BCL3,CDH3,FGF21,CAMK2A,SH3TC2,FAM53B,RASL11B,IGFBP7,GRIN2D,DRD4,TMC8,SLC6A9,CHD5,C1QTNF3,CHI3L1,NEURL1A,GSC,ADAMTS12,PBXIP1,DLC1,LGR4,CCR1,CXCL5,ALPK1,ARG1,ARHGAP8,ARHGEF28,COL1A1,FBN1,ZC3H12A,ACOD1,GPBAR1,NOX4,TNS3,TRIM12C,PYCR1,CD47,MMRN2,CAV3,TIFA
GO:BP	GO:0060341	regulation of cellular localization	23	0.00797976	2.09801	CD200,SYT7,TRIM34B,DMTN,CAMK2A,SH3TC2,KRT20,4930550C14RIK,SORBS2,SFN,VIP,DRD4,CELSR2,C1QTNF3,ZFP36L1,UCP2,NHLRC1,SLC1A1,ARHGAP8,ZC3H12A,NEDD9,TRIM29,TRIM12C
GO:BP	GO:0030198	extracellular matrix organization	11	0.0264249	1.57799	BCL3,SPINT2,ADAMTSL5,COL5A1,PHLDB2,ADAMTS12,PBXIP1,MMP11,COL4A3,FBLN5,COL1A1
KEGG	KEGG:04911	Insulin secretion	7	0.000622732	3.2057	CAMK2A,FXYD2,ADCY9,KCNN1,KCNN3,KCNMA1,PLCB2
KEGG	KEGG:04971	Gastric acid secretion	6	0.00320169	2.49462	CAMK2A,ADCY9,KCNJ15,CALML4,KCNK10,PLCB2
KEGG	KEGG:04974	Protein digestion and absorption	6	0.0243903	1.61278	FXYD2,COL5A1,COL12A1,SLC1A1,COL4A3,COL1A1
Upregulated Genes
GO:MF	GO:0005515	protein binding	179	2.71873e-09	8.56563	HSPA8,PPP1R3E,CAPZA1,UBASH3B,BTG3,CAR8,SFRP2,BCL11A,TBX20,A730008H23RIK,EFCAB7,PKNOX2,BMP2,PDPN,FOXA1,UBE2T,NTRK2,HOXD10,FOXF2,CXADR,SALL1,AHCY,AMIGO2,ACP1,NTNG1,TNFRSF21,SYCE2,CTNNA2,RIMS2,GATA3,HOXA13,FNDC3C1,RIMS1,TEK,FSTL4,RORB,DIO2,SLITRK5,TRPC6,SLC5A3,IGSF1,LRP2,CAMK1D,RPS3A1,KLRA4,PRDM6,TOX3,ATP8A1,GLDC,SLITRK2,PROM1,GATA6,MAGEL2,CENPW,MNS1,KIRREL3,TCF19,BHLHE22,ALX1,CXCR6,KLHL1,PAX3,PPP2R…
GO:MF	GO:0003677	DNA binding	62	4.94429e-07	6.3059	EVX2,BCL11A,TBX20,A730008H23RIK,PKNOX2,FOXA1,ZIC5,HOXD10,FOXF2,SALL1,ORC6,GATA3,HOXA13,HOXD11,HOXD13,RORB,5730507C01RIK,MCMDC2,FOXQ1,TOX3,POLH,GATA6,CENPW,ZFP429,BHLHE22,ALX1,PAX3,PGR,POU3F4,HOXD12,ZFP493,HLF,TCFL5,DSCC1,EOMES,COLEC11,SOX21,PCNA,BEND4,MCM6,MCM2,RAD51AP1,H1F10,ESR1,MCM3,CENPA,ZIC1,TBX5,HMGB2,MEF2C,TBX4,FEN1,PRIM2,OSR2,POLA2,ZIC4,RFC3,CDT1,MCM10,ESRRG,RAD51,PIF1
GO:MF	GO:0017116	single-stranded DNA helicase activity	7	2.23154e-06	5.6514	DSCC1,MCM6,MCM2,MCM3,RFC3,RAD51,PIF1
GO:MF	GO:0000981	DNA-binding transcription factor activity, RNA polymerase II-specific	35	0.000557573	3.2537	EVX2,BCL11A,TBX20,PKNOX2,FOXA1,HOXD10,FOXF2,SALL1,GATA3,HOXA13,HOXD11,HOXD13,RORB,5730507C01RIK,FOXQ1,GATA6,ZFP429,ALX1,PAX3,PGR,POU3F4,HOXD12,ZFP493,HLF,TCFL5,EOMES,SOX21,ESR1,ZIC1,TBX5,MEF2C,TBX4,OSR2,ZIC4,ESRRG
GO:MF	GO:0098632	cell-cell adhesion mediator activity	5	0.0149471	1.82544	CXADR,NTNG1,CNTN1,IGSF9,GLDN
GO:BP	GO:0048731	system development	108	6.56026e-17	16.1831	ARHGAP22,HSPA8,SFRP2,BCL11A,TBX20,BMP2,PDPN,FOXA1,NTRK2,HOXD10,FOXF2,CXADR,SALL1,AMIGO2,NTNG1,TNFRSF21,CTNNA2,RIMS2,GATA3,HOXA13,RIMS1,TEK,HOXD13,FSTL4,RORB,SLITRK5,TRPC6,SLC5A3,LRP2,CAMK1D,PRDM6,SLITRK2,PROM1,GATA6,ALDH1A2,KIRREL3,PODXL,ALX1,KLHL1,PAX3,PGR,POU3F4,HOXD12,KLK8,BCHE,VAV3,MDK,TGFA,DAAM2,CAMK2B,PCDH17,MAP1B,GABRA4,EOMES,MYO16,GPR149,ANO1,ADGRL3,PCNA,GDF10,CNTN1,GDF6,UGT8A,SEMA3E,FGFB…
GO:BP	GO:0022402	cell cycle process	45	2.63599e-09	8.57906	HSPA8,TBX20,PDPN,SYCE2,HOXA13,MCMDC2,PCLAF,GATA6,CENPW,USP29,TGFA,DSCC1,HAUS4,NSL1,CAMK2B,FIGNL1,MYO16,SPC25,PCNA,RRM2,CENPQ,OIP5,MCM6,MCM2,GMNN,MAD2L1,ANKLE1,RAD51AP1,USP51,ESR1,MCM3,CENPA,KIFC5B,CDCA5,CENPI,FEN1,KIFC1,CDT1,CCNB1,CENPH,RAD51,RIPOR2,SKA1,CKAP2,AURKA
GO:BP	GO:0006270	DNA replication initiation	9	1.41905e-07	6.848	ORC6,MCM6,MCM2,GMNN,MCM3,PRIM2,POLA2,CDT1,MCM10
GO:BP	GO:0034330	cell junction organization	27	0.000530233	3.27553	ARHGAP22,HSPA8,NTRK2,CXADR,AMIGO2,NTNG1,CTNNA2,RIMS2,TEK,SLITRK5,SLITRK2,KIRREL3,KLK8,CAMK2B,PCDH17,MAP1B,ADGRL3,UGT8A,SEMA3E,IGSF9,LRRTM1,TBX5,MEF2C,THSD1,CHRNA7,ENPP2,SPARCL1
GO:BP	GO:0120035	regulation of plasma membrane bounded cell projection organization	25	0.00140498	2.85233	SFRP2,BCL11A,PDPN,NTRK2,NTNG1,CTNNA2,GATA3,FSTL4,TRPC6,CAMK1D,MNS1,PODXL,MDK,DAAM2,CAMK2B,MAP1B,CNTN1,EPS8L1,SEMA3E,NDNF,D130043K22RIK,FUT9,HTR7,ENPP2,RIPOR2
GO:BP	GO:0050673	epithelial cell proliferation	19	0.00348708	2.45754	SFRP2,CXADR,GATA3,TEK,ALDH1A2,PGR,KLK8,MDK,TGFA,FGFBP1,IGFBP5,ESR1,HMGB2,MEF2C,AREG,RASGRF1,OSR2,IRS2,TACR1
GO:BP	GO:0051234	establishment of localization	82	0.00587082	2.2313	NCOA4,HSPA8,UBASH3B,EFCAB7,BMP2,NTRK2,CXADR,FTL1-PS2,RIMS2,GATA3,RIMS1,TEK,SLC9A2,ENTREP1,TRPC6,SLC5A3,LRP2,FTL1,CAMK1D,ATP8A1,MAGEL2,SLC9A7,PPP2R2B,VAV3,SLCO5A1,CAMK2B,KCND3,PCDH17,MAP1B,GABRA4,MCUB,GRIA4,SLC6A15,COLEC11,STAC,ABCA9,SPC25,ANO1,CENPQ,TNFAIP8L3,CNTN1,AMPH,TBC1D4,MAD2L1,LRRTM1,SLC35F1,ANKLE1,CHRM3,ESR1,CENPA,EYA2,ZIC1,KCNC2,KIFC5B,KCNB2,MEF2C,CDCA5,SLC24A2,CRABP1,PRR5L,KCNK3,TSPAN7,…
GO:BP	GO:0007155	cell adhesion	36	0.00704353	2.15221	UBASH3B,BMP2,PDPN,CXADR,AMIGO2,NTNG1,TNFRSF21,CTNNA2,PCDH20,GATA3,TEK,KLRA4,SLITRK2,KIRREL3,PODXL,CCL28,VAV3,MDK,TNFSF13B,PCDH17,ADGRL3,CNTN1,SEMA3E,DACT2,IGSF9,GLDN,NDNF,THSD1,PCSK5,TROAP,UNC5D,FUT9,ENPP2,RIPOR2,ANXA9,SPARCL1
GO:BP	GO:0098609	cell-cell adhesion	27	0.00724749	2.13981	UBASH3B,BMP2,PDPN,CXADR,AMIGO2,NTNG1,TNFRSF21,CTNNA2,PCDH20,GATA3,TEK,SLITRK2,KIRREL3,PODXL,CCL28,MDK,TNFSF13B,PCDH17,ADGRL3,CNTN1,IGSF9,GLDN,UNC5D,FUT9,RIPOR2,ANXA9,SPARCL1
GO:BP	GO:0071773	cellular response to BMP stimulus	11	0.0083183	2.07997	SFRP2,TBX20,BMP2,GATA3,HOXA13,FSTL4,LRP2,GATA6,KCND3,GDF6,SORL1
KEGG	KEGG:03030	DNA replication	8	3.17224e-06	5.49863	PCNA,MCM6,MCM2,MCM3,FEN1,PRIM2,POLA2,RFC3
KEGG	KEGG:04110	Cell cycle	9	0.0475227	1.3231	ORC6,PCNA,MCM6,MCM2,MAD2L1,MCM3,CDCA5,CDT1,CCNB1

## Sheet: Table S4
Transcriptome analysis suggests PKD3 regulates proliferative glucose metabolism, calcium homeostasis and microtubule dynamics after MEF spontaneous immortalization
Jocshan Loaiza-Moss, Ursula Braun, and Michael Leitges
Table S4. Common / Overlapping DEGs regulated by Prkd3 in both primary and immortalized MEFs. Log2FC: Log 2 Fold Change
Differential Expression	Gene Symbol	Primary		Immortalized
		Log2FC	p-adjust	Log2FC	p-adjust
Downregulated	Phyhip	-5.4554	3.71122e-52	-5.65199	2.49e-69
Downregulated	Uggt2	-2.08065	1.28185e-15	-2.08432	2.7e-18
Downregulated	Fxyd6	-5.49178	1.94846e-14	-8.33421	5.12e-25
Downregulated	Gbp2b	-10.5522	2.78798e-10	-10.6224	1.93e-11
Downregulated	Hmgn2	-1.83152	4.19469e-08	-1.45832	7.03e-06
Downregulated	Plcb2	-2.68372	6.14276e-08	-2.32961	0.0439264
Downregulated	Hspb2	-2.6733	1.01063e-06	-2.58968	2.41e-07
Downregulated	Trim34b	-5.18548	3.37215e-06	-4.85398	4.62e-06
Downregulated	Gm10406	-7.09989	2.69292e-05	-6.40105	1.29e-05
Downregulated	Opn4	-6.8532	8.12872e-05	-5.27943	0.000528228
Downregulated	Adam33	-2.58383	0.000132509	-1.62314	0.04517
Downregulated	Rpl39l	-2.78671	0.000201506	-3.68126	0.049016
Downregulated	Psma8	-4.13676	0.000208757	-3.84813	0.0144295
Downregulated	Camk2a	-2.40924	0.000283251	-2.42609	3.09e-05
Downregulated	Gal3st2b	-6.03094	0.00190954	-5.43844	0.000685291
Downregulated	Fxyd2	-3.38714	0.00371578	-4.35082	3.52e-05
Downregulated	Clec16a	-1.02776	0.00641688	-1.39346	9.79e-07
Downregulated	Sema3c	-1.5814	0.00660728	-1.35857	0.00848627
Downregulated	H2bc18	-3.19177	0.00973486	-4.72574	6.2e-05
Downregulated	Gm10224	-1.48759	0.00973486	-1.90533	1.59e-05
Downregulated	Sfn	-2.27797	0.018718	-2.53926	0.000902647
Downregulated	Psca	-5.02974	0.0210327	-7.95204	3.87e-08
Downregulated	Tmsb15b1	-3.48969	0.0230827	-3.02599	0.0211396
Downregulated	Cd200	-3.27868	0.0236939	-5.0483	2.56e-07
Downregulated	Mmrn2	-2.32367	0.0347141	-1.8965	0.0481853
Downregulated	Cd1d2	-4.4956	0.0386956	-4.33373	0.0174563
Downregulated	Hddc3	-1.50296	0.0454071	-1.48505	0.00990195
Downregulated	Adamtsl5	-1.08899	0.0497884	-1.26579	0.00133836
Upregulated	Rpl34	3.81438	1.70434e-43	3.73319	3.12e-47
Upregulated	Ncoa4	1.5771	3.71444e-25	1.57839	9.59e-29
Upregulated	Hspa8	2.13589	1.78017e-17	2.17571	4.22e-21
Upregulated	Capza1	1.65513	1.16186e-12	1.59369	1.21e-13
Upregulated	Ppp1r3e	2.29172	2.56723e-11	2.47741	8.05e-16
Upregulated	Rps3a1	3.02875	7.14891e-11	1.73926	0.000457095
Upregulated	Psmb5	1.1307	1.59764e-07	1.11801	1.42e-08
Upregulated	Cxcr6	3.27133	4.53163e-07	2.11767	0.00216251
Upregulated	Pbp2	5.47209	4.85849e-07	4.66314	5.04e-06
Upregulated	Efcab7	1.44688	1.02309e-05	1.49826	3.32e-07
Upregulated	4833420G17Rik	1.8661	1.07713e-05	2.0277	5.73e-08
Upregulated	Acp1	1.28423	1.58928e-05	1.12878	4.94e-05
Upregulated	Mcub	1.54377	2.68544e-05	1.02584	0.00732832
Upregulated	Map1b	1.52411	3.37136e-05	1.03039	0.00636242
Upregulated	Gm3636	6.10707	9.54422e-05	4.87901	1.18e-06
Upregulated	Mpzl2	4.93054	0.000181895	5.74349	0.00180471
Upregulated	Rpl3	1.12306	0.000384122	1.15322	2.87e-05
Upregulated	Erdr1x	3.88051	0.000647287	3.92353	5.86e-05
Upregulated	Klra4	5.8742	0.00115589	4.8569	0.000580329
Upregulated	Btg3	1.51828	0.00297331	2.53573	2.75e-11
Upregulated	Ahcy	2.11023	0.00396452	2.4708	2.87e-05
Upregulated	Guca1b	5.12542	0.00464589	3.27441	0.0444298
Upregulated	Ccl28	4.22	0.0111985	4.76998	0.00382104
Upregulated	Areg	2.12334	0.0162168	1.80251	0.0294049
Upregulated	Arhgap22	1.63071	0.0347141	4.54059	2.28e-22
Upregulated	Mcmdc2	1.41556	0.038886	1.69866	0.000625311

## Sheet: Table S5
Transcriptome analysis suggests PKD3 regulates proliferative glucose metabolism, calcium homeostasis and microtubule dynamics after MEF spontaneous immortalization
Jocshan Loaiza-Moss, Ursula Braun, and Michael Leitges
Table S5. Differentially expressed genes after spontaneous immortalization in Prkd3-/- MEFs (Prkd3-/- iMEFs vs Prkd3-/- pMEFs). p-adjusted < 0.05 and a Log 2 Fold Change > 1 and <-1. L2FC: Log2 Fold Change; DE: Differential Expression.
ENSEMBL ID	Gene Symbol	Gene Name	L2FC	DE	p-value	p-adjusted	Base Mean	LfcSE	Stat
ENSMUSG00000009378	Slc16a12	solute carrier family 16 (monocarboxylic acid transporters), member 12	-6.28502	DOWN	8.04e-34	1.7e-29	119.115	0.518463	-12.1224
ENSMUSG00000028989	Angptl7	angiopoietin-like 7	-7.80962	DOWN	8.29e-23	8.77e-19	2264.9	0.794401	-9.83082
ENSMUSG00000046844	Vat1l	vesicle amine transport protein 1 like	-6.43891	DOWN	1.23e-17	8.65e-14	135.474	0.753052	-8.55042
ENSMUSG00000026725	Tnn	tenascin N	-8.63755	DOWN	5.88e-17	2.49e-13	2557.42	1.03227	-8.36757
ENSMUSG00000001348	Acp5	acid phosphatase 5, tartrate resistant	-7.08285	DOWN	5.13e-17	2.49e-13	448.552	0.844831	-8.38375
ENSMUSG00000023913	Pla2g7	phospholipase A2, group VII (platelet-activating factor acetylhydrolase, plasma)	-3.13725	DOWN	9.81e-14	2.59e-10	805.231	0.421477	-7.44347
ENSMUSG00000020377	Ltc4s	leukotriene C4 synthase	-2.84619	DOWN	1.35e-13	2.86e-10	39.5396	0.384575	-7.40088
ENSMUSG00000021381	Barx1	BarH-like homeobox 1	-5.78676	DOWN	1.35e-13	2.86e-10	34.1125	0.781861	-7.40127
ENSMUSG00000025927	Tfap2b	transcription factor AP-2 beta	-10.196	DOWN	2.45e-12	4.32e-09	149.949	1.45531	-7.00605
ENSMUSG00000047990	C2cd4a	C2 calcium-dependent domain containing 4A	-8.67985	DOWN	1.02e-11	1.44e-08	107.616	1.27586	-6.80316
ENSMUSG00000026832	Cytip	cytohesin 1 interacting protein	-4.4498	DOWN	1.94e-11	2.56e-08	33.2889	0.663099	-6.71061
ENSMUSG00000040327	Cul9	cullin 9	-3.22885	DOWN	3.49e-11	4.34e-08	363.451	0.487415	-6.62444
ENSMUSG00000022303	Dcstamp	dendrocyte expressed seven transmembrane protein	-7.5313	DOWN	5.29e-11	5.89e-08	11.9857	1.14762	-6.56256
ENSMUSG00000063234	Gpr84	G protein-coupled receptor 84	-5.19508	DOWN	9.6e-11	1.02e-07	91.454	0.802561	-6.47313
ENSMUSG00000022102	Dok2	docking protein 2	-3.4733	DOWN	1.28e-10	1.29e-07	314.83	0.540215	-6.42948
ENSMUSG00000066705	Fxyd6	FXYD domain-containing ion transport regulator 6	-4.86992	DOWN	1.76e-10	1.69e-07	926.405	0.7632	-6.38092
ENSMUSG00000030148	Clec4a2	C-type lectin domain family 4, member a2	-7.46463	DOWN	4.46e-10	4.1e-07	109.941	1.19681	-6.23708
ENSMUSG00000037463	Fbxo27	F-box protein 27	-5.74596	DOWN	7.03e-10	6.19e-07	32.9891	0.931959	-6.16546
ENSMUSG00000042377	Fam83g	family with sequence similarity 83, member G	-4.39105	DOWN	1.09e-09	9.21e-07	104.637	0.720332	-6.09587
ENSMUSG00000038077	Kcna6	potassium voltage-gated channel, shaker-related, subfamily, member 6	-4.39157	DOWN	2.04e-09	1.6e-06	77.8871	0.732582	-5.99464
ENSMUSG00000021506	Pitx1	paired-like homeodomain transcription factor 1	-7.16635	DOWN	3.31e-09	2.5e-06	656.727	1.21151	-5.91523
ENSMUSG00000000359	Rem1	rad and gem related GTP binding protein 1	-5.48416	DOWN	3.87e-09	2.82e-06	149.74	0.931133	-5.88977
ENSMUSG00000000247	Lhx2	LIM homeobox protein 2	-5.09316	DOWN	5.08e-09	3.58e-06	108.259	0.871453	-5.84445
ENSMUSG00000007908	Hmgcll1	3-hydroxymethyl-3-methylglutaryl-Coenzyme A lyase-like 1	-3.91399	DOWN	5.4e-09	3.69e-06	80.1657	0.670862	-5.83426
ENSMUSG00000031952	Chst5	carbohydrate sulfotransferase 5	-4.86882	DOWN	5.85e-09	3.79e-06	23.5933	0.836438	-5.82089
ENSMUSG00000032691	Nlrp3	NLR family, pyrin domain containing 3	-5.08577	DOWN	5.91e-09	3.79e-06	133.015	0.873954	-5.81926
ENSMUSG00000050663	Trhde	TRH-degrading enzyme	-4.41476	DOWN	6.68e-09	4.16e-06	27.4144	0.761336	-5.7987
ENSMUSG00000056328	Myh1	myosin, heavy polypeptide 1, skeletal muscle, adult	-6.83316	DOWN	7.62e-09	4.48e-06	80.9932	1.18288	-5.77669
ENSMUSG00000024256	Adcyap1	adenylate cyclase activating polypeptide 1	-6.70186	DOWN	7.52e-09	4.48e-06	7.66816	1.15972	-5.77886
ENSMUSG00000006221	Hspb7	heat shock protein family, member 7 (cardiovascular)	-2.73156	DOWN	9.89e-09	5.51e-06	249.525	0.476498	-5.73256
ENSMUSG00000022408	Fam83f	family with sequence similarity 83, member F	-5.52245	DOWN	9.86e-09	5.51e-06	26.6996	0.96326	-5.73308
ENSMUSG00000052336	Cx3cr1	C-X3-C motif chemokine receptor 1	-6.30788	DOWN	1.38e-08	7.3e-06	2093.13	1.11135	-5.67588
ENSMUSG00000030111	A2m	alpha-2-macroglobulin	-6.43198	DOWN	1.42e-08	7.35e-06	16.6921	1.13432	-5.67037
ENSMUSG00000026208	Des	desmin	-4.69222	DOWN	1.77e-08	8.89e-06	611.669	0.83292	-5.63345
ENSMUSG00000036144	Meox2	mesenchyme homeobox 2	-4.23584	DOWN	1.83e-08	8.98e-06	173.079	0.752681	-5.62767
ENSMUSG00000040061	Plcb2	phospholipase C, beta 2	-3.97431	DOWN	2.01e-08	9.45e-06	42.5354	0.708299	-5.61106
ENSMUSG00000045515	Pou3f3	POU domain, class 3, transcription factor 3	-4.97095	DOWN	2.52e-08	1.16e-05	49.9275	0.892169	-5.57175
ENSMUSG00000059412	Fxyd2	FXYD domain-containing ion transport regulator 2	-4.58401	DOWN	4.71e-08	2.08e-05	256.357	0.839276	-5.46186
ENSMUSG00000025813	Homer2	homer scaffolding protein 2	-4.90545	DOWN	5.48e-08	2.36e-05	162.526	0.902544	-5.43514
ENSMUSG00000027965	Olfm3	olfactomedin 3	-4.25161	DOWN	6.56e-08	2.58e-05	15.7213	0.786934	-5.40275
ENSMUSG00000037994	Slc9b2	solute carrier family 9, subfamily B (NHA2, cation proton antiporter 2), member 2	-3.8412	DOWN	6.39e-08	2.58e-05	97.8442	0.710327	-5.40765
ENSMUSG00000074227	Spint2	serine protease inhibitor, Kunitz type 2	-3.43276	DOWN	6.7e-08	2.58e-05	286.523	0.635817	-5.39898
ENSMUSG00000020183	Cpm	carboxypeptidase M	-4.06847	DOWN	6.63e-08	2.58e-05	350.734	0.753279	-5.40102
ENSMUSG00000011256	Adam19	ADAM metallopeptidase domain 19	-1.1974	DOWN	6.82e-08	2.58e-05	12047.4	0.221915	-5.39577
ENSMUSG00000033196	Myh2	myosin, heavy polypeptide 2, skeletal muscle, adult	-8.62329	DOWN	6.62e-08	2.58e-05	41.094	1.59652	-5.40129
ENSMUSG00000019590	Cyb561	cytochrome b-561	-1.7142	DOWN	8.07e-08	3e-05	120.375	0.319485	-5.3655
ENSMUSG00000029371	Cxcl5	C-X-C motif chemokine ligand 5	-7.26286	DOWN	9.56e-08	3.49e-05	2408.76	1.36139	-5.3349
ENSMUSG00000019987	Arg1	arginase, liver	-6.12755	DOWN	1.15e-07	4.06e-05	153.604	1.15597	-5.30081
ENSMUSG00000044162	Tnip3	TNFAIP3 interacting protein 3	-4.50481	DOWN	1.21e-07	4.15e-05	346.085	0.851239	-5.29207
ENSMUSG00000025189	Cnnm1	cyclin M1	-3.60457	DOWN	1.22e-07	4.15e-05	47.4335	0.681263	-5.29101
ENSMUSG00000043635	Adamts3	ADAM metallopeptidase with thrombospondin type 1 motif 3	-2.98509	DOWN	1.32e-07	4.44e-05	237.418	0.5658	-5.27588
ENSMUSG00000042425	Frmpd3	FERM and PDZ domain containing 3	-6.09557	DOWN	1.39e-07	4.6e-05	79.4197	1.1575	-5.26615
ENSMUSG00000033910	Gucy1a1	guanylate cyclase 1, soluble, alpha 1	-5.24433	DOWN	1.92e-07	6.25e-05	201.856	1.00718	-5.20693
ENSMUSG00000048834	Vstm2a	V-set and transmembrane domain containing 2A	-6.05953	DOWN	2.01e-07	6.34e-05	13.3293	1.16563	-5.19851
ENSMUSG00000023982	Guca1a	guanylate cyclase activator 1a (retina)	-2.76955	DOWN	1.98e-07	6.34e-05	38.1941	0.532517	-5.20087
ENSMUSG00000004707	Ly9	lymphocyte antigen 9	-7.67917	DOWN	2.09e-07	6.5e-05	45.3693	1.47928	-5.19116
ENSMUSG00000039209	Rpl39l	ribosomal protein L39-like	-5.96234	DOWN	2.19e-07	6.72e-05	35.7538	1.15052	-5.18229
ENSMUSG00000050296	Abca12	ATP-binding cassette, sub-family A member 12	-3.07215	DOWN	2.25e-07	6.8e-05	36.082	0.593383	-5.17736
ENSMUSG00000035352	Ccl12	C-C motif chemokine ligand 12	-6.64008	DOWN	3.12e-07	9.16e-05	61.3144	1.29787	-5.11612
ENSMUSG00000022122	Ednrb	endothelin receptor type B	-5.81536	DOWN	3.67e-07	0.000100722	479.548	1.14352	-5.08547
ENSMUSG00000078486	Perm1	PPARGC1 and ESRR induced regulator, muscle 1	-1.68615	DOWN	5.31e-07	0.000139748	85.0783	0.336245	-5.01465
ENSMUSG00000023000	Dhh	desert hedgehog	-4.34506	DOWN	5.35e-07	0.000139748	33.3846	0.866719	-5.01323
ENSMUSG00000042371	Slc5a10	solute carrier family 5 (sodium/glucose cotransporter), member 10	-4.82969	DOWN	6.02e-07	0.000153423	17.655	0.96777	-4.99054
ENSMUSG00000030263	Irag2	inositol 1,4,5-triphosphate receptor associated 2	-3.94915	DOWN	6.18e-07	0.000155539	138.386	0.792115	-4.98558
ENSMUSG00000028005	Gucy1b1	guanylate cyclase 1, soluble, beta 1	-3.28561	DOWN	6.88e-07	0.000169072	151.624	0.661774	-4.96486
ENSMUSG00000031962	Cdh15	cadherin 15	-5.52697	DOWN	7.58e-07	0.000182224	13.6556	1.1175	-4.94582
ENSMUSG00000040254	Sema3d	sema domain, immunoglobulin domain (Ig), short basic domain, secreted, (semaphorin) 3D	-3.97598	DOWN	8.47e-07	0.000201251	1954.96	0.80743	-4.92423
ENSMUSG00000079625	Tm4sf19	transmembrane 4 L six family member 19	-3.66027	DOWN	9.43e-07	0.000221583	17.7103	0.746508	-4.90318
ENSMUSG00000031230	Fgf16	fibroblast growth factor 16	-2.86591	DOWN	9.8e-07	0.000227823	15.3844	0.585411	-4.89556
ENSMUSG00000016150	Tenm1	teneurin transmembrane protein 1	-5.81767	DOWN	9.96e-07	0.000229054	20.0029	1.18914	-4.89235
ENSMUSG00000035314	Gdpd5	glycerophosphodiester phosphodiesterase domain containing 5	-1.2208	DOWN	1.04e-06	0.000237076	1230.77	0.249987	-4.88344
ENSMUSG00000031659	Adcy7	adenylate cyclase 7	-1.68657	DOWN	1.13e-06	0.000254177	1652.81	0.346491	-4.86758
ENSMUSG00000050822	Slc29a4	solute carrier family 29 (nucleoside transporters), member 4	-2.70208	DOWN	1.17e-06	0.000260517	100.977	0.555912	-4.86061
ENSMUSG00000050926	Dcaf12l2	DDB1 and CUL4 associated factor 12-like 2	-5.81904	DOWN	1.22e-06	0.000268032	9.35628	1.19908	-4.85291
ENSMUSG00000049625	Tifab	TRAF-interacting protein with forkhead-associated domain, family member B	-6.10363	DOWN	1.35e-06	0.000290788	66.4719	1.26301	-4.83262
ENSMUSG00000042453	Reln	reelin	-4.42169	DOWN	1.38e-06	0.000294426	125.16	0.915819	-4.82813
ENSMUSG00000023571	C1qtnf12	C1q and tumor necrosis factor related 12	-2.38528	DOWN	1.4e-06	0.000296793	264.287	0.494408	-4.82453
ENSMUSG00000027520	Zdbf2	zinc finger, DBF-type containing 2	-3.61208	DOWN	1.44e-06	0.000301222	387.366	0.749458	-4.81959
ENSMUSG00000027068	Dhrs9	dehydrogenase/reductase 9	-3.53386	DOWN	1.57e-06	0.000325583	1082.11	0.735901	-4.80208
ENSMUSG00000029086	Prom1	prominin 1	-2.93354	DOWN	1.75e-06	0.000354865	35.3096	0.613595	-4.78091
ENSMUSG00000037653	Kctd8	potassium channel tetramerisation domain containing 8	-3.70411	DOWN	1.85e-06	0.000366185	92.3449	0.776727	-4.76887
ENSMUSG00000054640	Slc8a1	solute carrier family 8 (sodium/calcium exchanger), member 1	-1.49044	DOWN	1.83e-06	0.000366185	2723.65	0.312392	-4.77106
ENSMUSG00000062694	Cav3	caveolin 3	-6.34971	DOWN	1.92e-06	0.000376614	55.0762	1.3336	-4.76133
ENSMUSG00000036622	Atp13a2	ATPase type 13A2	-1.20556	DOWN	2.29e-06	0.000435983	2285.16	0.255084	-4.72614
ENSMUSG00000073295	Nudt11	nudix hydrolase 11	-3.35598	DOWN	2.37e-06	0.000443898	17.6819	0.711186	-4.71885
ENSMUSG00000030790	Adm	adrenomedullin	-1.22484	DOWN	2.37e-06	0.000443898	4233.29	0.259538	-4.71932
ENSMUSG00000091002	Tcerg1l	transcription elongation regulator 1-like	-7.0425	DOWN	2.4e-06	0.000444455	11.4182	1.49307	-4.71681
ENSMUSG00000029379	Cxcl3	C-X-C motif chemokine ligand 3	-6.1745	DOWN	2.42e-06	0.00044586	28.8233	1.30972	-4.71439
ENSMUSG00000061048	Cdh3	cadherin 3	-1.72067	DOWN	3.24e-06	0.000572491	5591.19	0.369625	-4.65517
ENSMUSG00000037224	Zfyve28	zinc finger, FYVE domain containing 28	-2.31908	DOWN	3.61e-06	0.000631232	39.3974	0.500603	-4.63257
ENSMUSG00000102697	Pcdhac2	protocadherin alpha subfamily C, 2	-3.64894	DOWN	4.07e-06	0.000694179	981.194	0.791909	-4.60777
ENSMUSG00000020475	Pgam2	phosphoglycerate mutase 2	-1.18287	DOWN	4.47e-06	0.00075056	122.878	0.25781	-4.58816
ENSMUSG00000034792	Gna15	guanine nucleotide binding protein, alpha 15	-3.24014	DOWN	4.59e-06	0.000756406	94.7865	0.707005	-4.58291
ENSMUSG00000029373	Pf4	platelet factor 4	-5.58138	DOWN	4.77e-06	0.000776801	85.3271	1.22012	-4.57444
ENSMUSG00000042265	Trem1	triggering receptor expressed on myeloid cells 1	-7.50075	DOWN	5.79e-06	0.000928184	19.572	1.65441	-4.5338
ENSMUSG00000027238	Frmd5	FERM domain containing 5	-3.42268	DOWN	5.86e-06	0.000931498	182.933	0.755317	-4.53145
ENSMUSG00000027500	Stmn2	stathmin-like 2	-4.22572	DOWN	6.01e-06	0.000948485	1715.98	0.933643	-4.52605
ENSMUSG00000031613	Hpgd	hydroxyprostaglandin dehydrogenase 15 (NAD)	-3.71466	DOWN	6.13e-06	0.000960565	187.423	0.8215	-4.5218
ENSMUSG00000021974	Fgf9	fibroblast growth factor 9	-3.64391	DOWN	6.4e-06	0.000988446	26.332	0.807493	-4.51263
ENSMUSG00000001128	Cfp	complement factor properdin	-2.88546	DOWN	7.05e-06	0.00103878	758.811	0.642343	-4.49208
ENSMUSG00000057123	Gja5	gap junction protein, alpha 5	-1.96123	DOWN	7.07e-06	0.00103878	191.037	0.436654	-4.49148
ENSMUSG00000022876	Samsn1	SAM domain, SH3 domain and nuclear localization signals, 1	-5.0899	DOWN	7.19e-06	0.00104799	61.8443	1.13408	-4.48813
ENSMUSG00000050930	Map10	microtubule-associated protein 10	-4.08581	DOWN	7.42e-06	0.00107356	152.049	0.911728	-4.48139
ENSMUSG00000057191	AB124611	cDNA sequence AB124611	-3.86466	DOWN	7.86e-06	0.00112333	116.438	0.864784	-4.46893
ENSMUSG00000039131	Gipc2	GIPC PDZ domain containing family, member 2	-3.19418	DOWN	9.11e-06	0.00127559	23.8407	0.71984	-4.43735
ENSMUSG00000042757	Tmem108	transmembrane protein 108	-3.16784	DOWN	9.47e-06	0.00131741	35.0958	0.715254	-4.42897
ENSMUSG00000050534	Htr5b	5-hydroxytryptamine (serotonin) receptor 5B	-5.78348	DOWN	9.78e-06	0.00135205	5.11468	1.3079	-4.42195
ENSMUSG00000050447	Lypd6	LY6/PLAUR domain containing 6	-3.18669	DOWN	1.16e-05	0.00159639	178.67	0.726805	-4.38452
ENSMUSG00000004837	Grap	GRB2-related adaptor protein	-4.58028	DOWN	1.18e-05	0.00160917	55.9083	1.0454	-4.38137
ENSMUSG00000041263	Rusc1	RUN and SH3 domain containing 1	-1.19431	DOWN	1.2e-05	0.00162039	866.913	0.272856	-4.37706
ENSMUSG00000028337	Coro2a	coronin, actin binding protein 2A	-3.2723	DOWN	1.26e-05	0.00169093	292.914	0.749432	-4.36637
ENSMUSG00000018830	Myh11	myosin, heavy polypeptide 11, smooth muscle	-3.94151	DOWN	1.32e-05	0.00176226	2148.9	0.904857	-4.35595
ENSMUSG00000024798	Htr7	5-hydroxytryptamine (serotonin) receptor 7	-3.43689	DOWN	1.34e-05	0.00177564	102.461	0.789559	-4.35292
ENSMUSG00000021720	Rnf180	ring finger protein 180	-2.92685	DOWN	1.37e-05	0.00178562	96.6361	0.673154	-4.34796
ENSMUSG00000049134	Nrap	nebulin-related anchoring protein	-3.04245	DOWN	1.38e-05	0.00178562	36.6581	0.699797	-4.34762
ENSMUSG00000051212	Gpr183	G protein-coupled receptor 183	-4.82645	DOWN	1.39e-05	0.00178976	165.03	1.11061	-4.34577
ENSMUSG00000052316	Lrrc15	leucine rich repeat containing 15	-2.97105	DOWN	1.44e-05	0.00184882	1909.81	0.685	-4.3373
ENSMUSG00000050106	Tmc8	transmembrane channel-like gene family 8	-2.01634	DOWN	1.45e-05	0.00184901	26.9265	0.465029	-4.33595
ENSMUSG00000055805	Fmnl1	formin-like 1	-3.23781	DOWN	1.48e-05	0.00186862	1170.66	0.747362	-4.33231
ENSMUSG00000004266	Ptpn6	protein tyrosine phosphatase, non-receptor type 6	-3.4574	DOWN	1.56e-05	0.00196479	607.405	0.800337	-4.31993
ENSMUSG00000026126	Ptpn18	protein tyrosine phosphatase, non-receptor type 18	-3.38488	DOWN	1.72e-05	0.00213975	86.0933	0.787465	-4.29845
ENSMUSG00000033685	Ucp2	uncoupling protein 2 (mitochondrial, proton carrier)	-3.02475	DOWN	1.84e-05	0.00225192	2945.3	0.706186	-4.28322
ENSMUSG00000063626	Unc5d	unc-5 netrin receptor D	-3.87506	DOWN	1.84e-05	0.00225192	31.9526	0.904574	-4.28385
ENSMUSG00000054976	Nyap2	neuronal tyrosine-phophorylated phosphoinositide 3-kinase adaptor 2	-4.66144	DOWN	1.92e-05	0.00229877	25.689	1.09066	-4.27395
ENSMUSG00000030064	Frmd4b	FERM domain containing 4B	-3.04339	DOWN	1.91e-05	0.00229877	223.282	0.711938	-4.2748
ENSMUSG00000002289	Angptl4	angiopoietin-like 4	-4.24781	DOWN	1.93e-05	0.00229877	710.19	0.994269	-4.27229
ENSMUSG00000022229	Atp12a	ATPase, H+/K+ transporting, nongastric, alpha polypeptide	-6.60641	DOWN	2.15e-05	0.00253731	52.7879	1.55482	-4.24897
ENSMUSG00000030798	Cd37	CD37 antigen	-3.05997	DOWN	2.19e-05	0.00255702	214.777	0.720884	-4.24475
ENSMUSG00000026582	Sele	selectin, endothelial cell	-3.58251	DOWN	2.4e-05	0.00272225	40.7535	0.848151	-4.22391
ENSMUSG00000025804	Ccr1	C-C motif chemokine receptor 1	-4.2479	DOWN	2.37e-05	0.00272225	73.1302	1.00489	-4.22722
ENSMUSG00000018166	Erbb3	erb-b2 receptor tyrosine kinase 3	-1.94469	DOWN	2.42e-05	0.00272585	24.1541	0.460627	-4.22185
ENSMUSG00000078670	Fam174b	family with sequence similarity 174, member B	-4.24335	DOWN	2.5e-05	0.00279117	200.947	1.00679	-4.21473
ENSMUSG00000027322	Siglec1	sialic acid binding Ig-like lectin 1, sialoadhesin	-4.80034	DOWN	2.54e-05	0.00281639	1028.65	1.13998	-4.2109
ENSMUSG00000029019	Nppb	natriuretic peptide type B	-3.9677	DOWN	2.64e-05	0.0028821	44.896	0.944204	-4.20216
ENSMUSG00000040138	Ndp	Norrie disease (pseudoglioma) (human)	-4.28191	DOWN	2.71e-05	0.0029249	24.0551	1.02033	-4.19659
ENSMUSG00000039813	Tbc1d2	TBC1 domain family, member 2	-1.39666	DOWN	2.74e-05	0.0029249	1306.72	0.333013	-4.19402
ENSMUSG00000062785	Kcnc3	potassium voltage gated channel, Shaw-related subfamily, member 3	-2.19641	DOWN	2.75e-05	0.0029249	24.3051	0.52383	-4.19299
ENSMUSG00000034958	Atcay	ataxia, cerebellar, Cayman type	-3.64542	DOWN	2.75e-05	0.0029249	28.2687	0.869321	-4.19341
ENSMUSG00000031506	Ptpn7	protein tyrosine phosphatase, non-receptor type 7	-3.26306	DOWN	2.91e-05	0.00305084	330.331	0.780619	-4.18009
ENSMUSG00000052396	Mogat2	monoacylglycerol O-acyltransferase 2	-3.24608	DOWN	3e-05	0.00312916	412.978	0.777839	-4.1732
ENSMUSG00000025161	Slc16a3	solute carrier family 16 (monocarboxylic acid transporters), member 3	-2.94447	DOWN	3.17e-05	0.0032391	787.474	0.707657	-4.16087
ENSMUSG00000037625	Cldn11	claudin 11	-3.52403	DOWN	3.47e-05	0.00350791	19.1323	0.851127	-4.14043
ENSMUSG00000028197	Col24a1	collagen, type XXIV, alpha 1	-2.92388	DOWN	3.49e-05	0.0035118	94.7525	0.706445	-4.13887
ENSMUSG00000024013	Fgd2	FYVE, RhoGEF and PH domain containing 2	-3.79121	DOWN	3.5e-05	0.0035118	51.6374	0.916197	-4.13799
ENSMUSG00000002668	Dennd1c	DENN domain containing 1C	-4.20671	DOWN	3.57e-05	0.00356276	52.7094	1.01769	-4.13359
ENSMUSG00000020709	Adap2	ArfGAP with dual PH domains 2	-4.12287	DOWN	3.6e-05	0.00357604	65.1863	0.997873	-4.13166
ENSMUSG00000042258	Isl1	ISL1 transcription factor, LIM/homeodomain	-5.02232	DOWN	3.72e-05	0.00365445	7.27904	1.21767	-4.12452
ENSMUSG00000052821	Cysltr1	cysteinyl leukotriene receptor 1	-4.11997	DOWN	3.76e-05	0.00366413	117.496	0.999562	-4.12178
ENSMUSG00000024965	Fermt3	fermitin family member 3	-3.24207	DOWN	3.75e-05	0.00366413	662.196	0.786496	-4.12217
ENSMUSG00000067860	Zic3	zinc finger protein of the cerebellum 3	-4.10497	DOWN	3.92e-05	0.00379949	12.0075	0.998204	-4.11235
ENSMUSG00000035711	Dok3	docking protein 3	-2.22934	DOWN	4.07e-05	0.00389061	191.531	0.543249	-4.10372
ENSMUSG00000024552	Slc14a2	solute carrier family 14 (urea transporter), member 2	-2.8394	DOWN	4.09e-05	0.00389265	110.961	0.692105	-4.10256
ENSMUSG00000024621	Csf1r	colony stimulating factor 1 receptor	-2.38779	DOWN	4.25e-05	0.00403299	5329.53	0.58334	-4.09332
ENSMUSG00000040710	St8sia4	ST8 alpha-N-acetyl-neuraminide alpha-2,8-sialyltransferase 4	-3.7103	DOWN	4.62e-05	0.00431871	264.549	0.910656	-4.07431
ENSMUSG00000001227	Sema6b	sema domain, transmembrane domain (TM), and cytoplasmic domain, (semaphorin) 6B	-2.28311	DOWN	4.81e-05	0.00444134	164.77	0.56169	-4.06472
ENSMUSG00000027452	Acss1	acyl-CoA synthetase short-chain family member 1	-4.42111	DOWN	4.95e-05	0.00452817	19.5423	1.08943	-4.05817
ENSMUSG00000024112	Cacna1h	calcium channel, voltage-dependent, T type, alpha 1H subunit	-2.48704	DOWN	4.93e-05	0.00452817	1425.73	0.612724	-4.05898
ENSMUSG00000027009	Itga4	integrin alpha 4	-1.91512	DOWN	5.08e-05	0.00463184	900.763	0.472651	-4.05187
ENSMUSG00000026450	Chit1	chitinase 1	-4.61881	DOWN	5.13e-05	0.00465215	13.2765	1.14049	-4.04984
ENSMUSG00000098112	Bin2	bridging integrator 2	-4.5458	DOWN	5.27e-05	0.00471968	165.211	1.12423	-4.04347
ENSMUSG00000020437	Myo1g	myosin IG	-4.06954	DOWN	5.44e-05	0.00485205	308.567	1.00831	-4.03599
ENSMUSG00000042286	Stab1	stabilin 1	-2.77135	DOWN	5.76e-05	0.00510117	3324.79	0.689007	-4.02224
ENSMUSG00000059974	Ntm	neurotrimin	-4.86178	DOWN	5.96e-05	0.00523017	8.5663	1.21109	-4.01439
ENSMUSG00000000365	Rnf17	ring finger protein 17	-4.13441	DOWN	6.27e-05	0.00548076	16.7684	1.03299	-4.00236
ENSMUSG00000028874	Fgr	FGR proto-oncogene, Src family tyrosine kinase	-4.61869	DOWN	6.34e-05	0.0055136	23.4879	1.15472	-3.99982
ENSMUSG00000031209	Heph	hephaestin	-3.174	DOWN	6.65e-05	0.00559699	336.609	0.795788	-3.9885
ENSMUSG00000031304	Il2rg	interleukin 2 receptor, gamma chain	-2.36236	DOWN	6.67e-05	0.00559699	133.989	0.592397	-3.98779
ENSMUSG00000027015	Cybrd1	cytochrome b reductase 1	-3.66518	DOWN	6.82e-05	0.00567815	250.115	0.920322	-3.9825
ENSMUSG00000059555	Tor4a	torsin family 4, member A	-1.20843	DOWN	6.98e-05	0.00578275	1990.26	0.303849	-3.97706
ENSMUSG00000030707	Coro1a	coronin, actin binding protein 1A	-3.78192	DOWN	7e-05	0.00578275	952.426	0.951117	-3.97629
ENSMUSG00000030793	Pycard	PYD and CARD domain containing	-3.49771	DOWN	7.03e-05	0.00578628	109.172	0.879879	-3.97522
ENSMUSG00000046491	C1qtnf2	C1q and tumor necrosis factor related protein 2	-3.22688	DOWN	7.09e-05	0.00581165	180.988	0.81215	-3.97325
ENSMUSG00000095788	Sirpb1a	signal-regulatory protein beta 1A	-6.30543	DOWN	7.33e-05	0.00596321	11.7894	1.59016	-3.96528
ENSMUSG00000049100	Pcdh10	protocadherin 10	-4.34686	DOWN	7.51e-05	0.00606583	547.358	1.09786	-3.95938
ENSMUSG00000025529	Zfp711	zinc finger protein 711	-5.61585	DOWN	7.63e-05	0.00611721	4.19947	1.41969	-3.95568
ENSMUSG00000040345	Arhgap9	Rho GTPase activating protein 9	-3.50761	DOWN	7.64e-05	0.00611721	151.04	0.886757	-3.95555
ENSMUSG00000030077	Chl1	cell adhesion molecule L1-like	-4.76674	DOWN	7.71e-05	0.00615213	93.335	1.20577	-3.95328
ENSMUSG00000030142	Clec4e	C-type lectin domain family 4, member e	-4.50024	DOWN	7.79e-05	0.00619253	80.0436	1.13908	-3.95078
ENSMUSG00000053158	Fes	feline sarcoma oncogene	-2.43058	DOWN	8.09e-05	0.0063347	677.858	0.616618	-3.9418
ENSMUSG00000056069	Otulinl	OTU deubiquitinase with linear linkage specificity like	-2.87476	DOWN	8.2e-05	0.00640208	311.719	0.729936	-3.93838
ENSMUSG00000027869	Hsd3b6	hydroxy-delta-5-steroid dehydrogenase, 3 beta- and steroid delta-isomerase 6	-3.98509	DOWN	8.71e-05	0.00677384	5.08648	1.01559	-3.92392
ENSMUSG00000009670	Tex11	testis expressed gene 11	-5.7879	DOWN	8.77e-05	0.00679021	9.17129	1.47558	-3.92246
ENSMUSG00000038883	Prl3a1	prolactin family 3, subfamily a, member 1	-4.71317	DOWN	8.86e-05	0.006835	9.39859	1.20237	-3.9199
ENSMUSG00000020660	Pomc	pro-opiomelanocortin-alpha	-2.69611	DOWN	8.92e-05	0.006835	11.785	0.688093	-3.91824
ENSMUSG00000049107	Ntf3	neurotrophin 3	-2.9831	DOWN	9.38e-05	0.00704821	67.6072	0.763681	-3.90622
ENSMUSG00000026928	Card9	caspase recruitment domain family, member 9	-3.23721	DOWN	9.63e-05	0.00717061	77.5917	0.830107	-3.89975
ENSMUSG00000024696	Lpxn	leupaxin	-3.08402	DOWN	0.000100354	0.00736941	340.736	0.79286	-3.88973
ENSMUSG00000033006	Sox10	SRY (sex determining region Y)-box 10	-6.53725	DOWN	0.000102366	0.00744209	7.79254	1.68273	-3.88491
ENSMUSG00000031125	3830403N18Rik	RIKEN cDNA 3830403N18 gene	-6.89961	DOWN	0.000104848	0.00754225	19.581	1.77867	-3.87909
ENSMUSG00000073598	Smim33	small integral membrane protein 33	-3.82947	DOWN	0.000106149	0.00757342	51.8986	0.987973	-3.87609
ENSMUSG00000081683	Fzd10	frizzled class receptor 10	-3.66837	DOWN	0.000108288	0.00768464	8.23865	0.947597	-3.87123
ENSMUSG00000000530	Acvrl1	activin A receptor, type II-like 1	-2.10528	DOWN	0.000108789	0.00768464	656.323	0.543986	-3.8701
ENSMUSG00000030220	Arhgdib	Rho, GDP dissociation inhibitor beta	-1.11561	DOWN	0.000110687	0.00777715	6919.29	0.288578	-3.86589
ENSMUSG00000054626	Xlr	X-linked lymphocyte-regulated	-4.02108	DOWN	0.000112351	0.00786794	14.9717	1.04112	-3.86224
ENSMUSG00000041012	Cmtm8	CKLF-like MARVEL transmembrane domain containing 8	-2.37628	DOWN	0.000113214	0.00787623	31.8836	0.615557	-3.86037
ENSMUSG00000021253	Tgfb3	transforming growth factor, beta 3	-1.14041	DOWN	0.000114293	0.00792521	15107	0.295591	-3.85805
ENSMUSG00000064023	Klk8	kallikrein related-peptidase 8	-2.71154	DOWN	0.000115762	0.00800084	105.382	0.703396	-3.85493
ENSMUSG00000046410	Kcnk6	potassium inwardly-rectifying channel, subfamily K, member 6	-2.38871	DOWN	0.000116456	0.00802257	256.251	0.619886	-3.85347
ENSMUSG00000010142	Tnfrsf13b	tumor necrosis factor receptor superfamily, member 13b	-4.04433	DOWN	0.000117581	0.00807377	54.088	1.05017	-3.85112
ENSMUSG00000070407	Hs3st3b1	heparan sulfate (glucosamine) 3-O-sulfotransferase 3B1	-1.29199	DOWN	0.00012342	0.00836604	366.415	0.336524	-3.83923
ENSMUSG00000073758	Sh3d21	SH3 domain containing 21	-1.61476	DOWN	0.000125187	0.00844442	101.464	0.420977	-3.83574
ENSMUSG00000056043	Rgs9bp	regulator of G-protein signalling 9 binding protein	-2.03968	DOWN	0.000126629	0.00850181	53.3704	0.532148	-3.83292
ENSMUSG00000021880	Rnase6	ribonuclease, RNase A family, 6	-4.39334	DOWN	0.000133982	0.00883892	6.61263	1.15038	-3.81902
ENSMUSG00000033576	Apol6	apolipoprotein L 6	-2.47521	DOWN	0.000133755	0.00883892	254.626	0.648056	-3.81944
ENSMUSG00000036931	Nfkbid	nuclear factor of kappa light polypeptide gene enhancer in B cells inhibitor, delta	-2.01498	DOWN	0.000139286	0.00911997	52.1612	0.528945	-3.80943
ENSMUSG00000035004	Igsf6	immunoglobulin superfamily, member 6	-2.58403	DOWN	0.000150841	0.00978571	198.619	0.681859	-3.78968
ENSMUSG00000074577	Ripor3	RIPOR family member 3	-1.86777	DOWN	0.000151386	0.00979099	188.72	0.492972	-3.78879
ENSMUSG00000037922	Bank1	B cell scaffold protein with ankyrin repeats 1	-4.75294	DOWN	0.000152694	0.00981556	12.8721	1.25518	-3.78665
ENSMUSG00000003644	Rps6ka1	ribosomal protein S6 kinase polypeptide 1	-1.31254	DOWN	0.000152664	0.00981556	1036.42	0.346618	-3.7867
ENSMUSG00000029468	P2rx7	purinergic receptor P2X, ligand-gated ion channel, 7	-2.28377	DOWN	0.000153639	0.00981664	178.261	0.603355	-3.78511
ENSMUSG00000026442	Nfasc	neurofascin	-4.35665	DOWN	0.000157266	0.00991099	10.7539	1.15276	-3.77931
ENSMUSG00000102312	Pcdha3	protocadherin alpha 3	-2.94547	DOWN	0.000157459	0.00991099	543.584	0.779432	-3.779
ENSMUSG00000026458	Ppfia4	protein tyrosine phosphatase, receptor type, f polypeptide (PTPRF), interacting protein (liprin), alpha 4	-1.69302	DOWN	0.000168313	0.0104083	106.043	0.449989	-3.76237
ENSMUSG00000052544	St6galnac3	ST6 (alpha-N-acetyl-neuraminyl-2,3-beta-galactosyl-1,3)-N-acetylgalactosaminide alpha-2,6-sialyltransferase 3	-1.87425	DOWN	0.000169448	0.0104203	22.8857	0.498379	-3.76069
ENSMUSG00000037913	Tmem156	transmembrane protein 156	-4.16088	DOWN	0.00017158	0.0104877	9.13382	1.10734	-3.75756
ENSMUSG00000040086	Tnni3k	TNNI3 interacting kinase	-2.65237	DOWN	0.000176183	0.0107348	71.9078	0.707123	-3.75093
ENSMUSG00000018654	Ikzf1	IKAROS family zinc finger 1	-4.29188	DOWN	0.000176637	0.0107348	270.651	1.14442	-3.75028
ENSMUSG00000031165	Was	Wiskott-Aldrich syndrome	-4.01332	DOWN	0.000179377	0.01087	233.401	1.07124	-3.74642
ENSMUSG00000017057	Il13ra1	interleukin 13 receptor, alpha 1	-1.92814	DOWN	0.000181822	0.0109867	2893.12	0.51513	-3.74302
ENSMUSG00000020411	Nipal4	NIPA-like domain containing 4	-2.3036	DOWN	0.00018279	0.0110137	288.406	0.615658	-3.74169
ENSMUSG00000064329	Scn1a	sodium channel, voltage-gated, type I, alpha	-2.378	DOWN	0.000183646	0.0110339	23.6583	0.635742	-3.74051
ENSMUSG00000041362	Shtn1	shootin 1	-3.1888	DOWN	0.000185242	0.0110983	249.689	0.852999	-3.73834
ENSMUSG00000019913	Sim1	single-minded family bHLH transcription factor 1	-5.34729	DOWN	0.000192638	0.0114441	16.1023	1.43417	-3.72848
ENSMUSG00000034738	Nostrin	nitric oxide synthase trafficker	-3.08089	DOWN	0.000194407	0.0115169	43.116	0.826824	-3.72617
ENSMUSG00000102206	Pcdha11	protocadherin alpha 11	-2.95213	DOWN	0.00019626	0.0115942	545.284	0.792776	-3.72378
ENSMUSG00000025701	Alox5	arachidonate 5-lipoxygenase	-3.18356	DOWN	0.000198135	0.0116446	117.321	0.855477	-3.72138
ENSMUSG00000054594	Oscar	osteoclast associated receptor	-1.69412	DOWN	0.000200139	0.0116446	20.2043	0.45555	-3.71884
ENSMUSG00000031662	Snx20	sorting nexin 20	-3.70045	DOWN	0.000203753	0.0118059	92.1449	0.996268	-3.71432
ENSMUSG00000051735	Rinl	Ras and Rab interactor-like	-2.41156	DOWN	0.00020792	0.0119959	114.964	0.650159	-3.70919
ENSMUSG00000024451	Arap3	ArfGAP with RhoGAP domain, ankyrin repeat and PH domain 3	-3.02299	DOWN	0.000208166	0.0119959	434.731	0.815066	-3.70889
ENSMUSG00000103255	Pcdhac1	protocadherin alpha subfamily C, 1	-2.96565	DOWN	0.000208811	0.0120004	542.701	0.799775	-3.70811
ENSMUSG00000103442	Pcdha1	protocadherin alpha 1	-2.96261	DOWN	0.000210497	0.0120457	541.852	0.799394	-3.70607
ENSMUSG00000103707	Pcdha6	protocadherin alpha 6	-2.96065	DOWN	0.000210738	0.0120457	541.839	0.798928	-3.70578
ENSMUSG00000103092	Pcdha5	protocadherin alpha 5	-2.95616	DOWN	0.000213744	0.0121846	545.932	0.798488	-3.70219
ENSMUSG00000064330	Pde6h	phosphodiesterase 6H, cGMP-specific, cone, gamma	-1.09443	DOWN	0.000214557	0.012198	2866.66	0.295694	-3.70123
ENSMUSG00000104148	Pcdha2	protocadherin alpha 2	-2.95961	DOWN	0.000215471	0.0122171	541.888	0.799861	-3.70015
ENSMUSG00000027318	Adam33	a disintegrin and metallopeptidase domain 33	-1.94077	DOWN	0.000217433	0.0122627	92.9465	0.524837	-3.69785
ENSMUSG00000104318	Pcdha7	protocadherin alpha 7	-2.95967	DOWN	0.000219666	0.0123229	542.344	0.800937	-3.69525
ENSMUSG00000030737	Slco2b1	solute carrier organic anion transporter family, member 2b1	-5.42053	DOWN	0.000223153	0.0124708	21.3831	1.46848	-3.69125
ENSMUSG00000039981	Zc3h12d	zinc finger CCCH type containing 12D	-3.34295	DOWN	0.000223483	0.0124708	59.6956	0.905734	-3.69088
ENSMUSG00000104252	Pcdha4	protocadherin alpha 4	-2.93192	DOWN	0.000228205	0.0126675	547.097	0.795517	-3.68556
ENSMUSG00000055069	Rab39	RAB39, member RAS oncogene family	-3.72348	DOWN	0.000229755	0.0126869	18.4613	1.01076	-3.68383
ENSMUSG00000021108	Prkch	protein kinase C, eta	-2.35954	DOWN	0.000229405	0.0126869	208.242	0.640444	-3.68422
ENSMUSG00000103800	Pcdha8	protocadherin alpha 8	-2.95009	DOWN	0.000233558	0.0127659	542.034	0.801733	-3.67965
ENSMUSG00000042476	Abcb4	ATP-binding cassette, sub-family B member 4	-2.61897	DOWN	0.000240735	0.0130882	137.429	0.713244	-3.67192
ENSMUSG00000061576	Dpp6	dipeptidylpeptidase 6	-3.03191	DOWN	0.000243073	0.0131814	6.36451	0.826258	-3.66945
ENSMUSG00000006281	Tep1	telomerase associated protein 1	-1.61069	DOWN	0.00025682	0.0137842	3179.9	0.440636	-3.65536
ENSMUSG00000103770	Pcdha9	protocadherin alpha 9	-2.9193	DOWN	0.000267404	0.0141607	552.229	0.800909	-3.64499
ENSMUSG00000018008	Cyth4	cytohesin 4	-3.50928	DOWN	0.000273527	0.0143544	921.515	0.964309	-3.63916
ENSMUSG00000039911	Spsb1	splA/ryanodine receptor domain and SOCS box containing 1	-1.1604	DOWN	0.000276623	0.014481	1909.28	0.319119	-3.63626
ENSMUSG00000022636	Alcam	activated leukocyte cell adhesion molecule	-1.06311	DOWN	0.000282937	0.0147749	7381.65	0.292833	-3.63044
ENSMUSG00000019852	Arfgef3	ARFGEF family member 3	-3.0898	DOWN	0.000302869	0.0155844	146.144	0.855229	-3.61283
ENSMUSG00000021190	Lgmn	legumain	-1.11901	DOWN	0.000303874	0.0155844	8281.47	0.309805	-3.61198
ENSMUSG00000094910	D430019H16Rik	RIKEN cDNA D430019H16 gene	-3.33796	DOWN	0.000305512	0.0155844	28.9937	0.924495	-3.61058
ENSMUSG00000052384	Nrros	negative regulator of reactive oxygen species	-3.17719	DOWN	0.000301307	0.0155844	469.261	0.879093	-3.61417
ENSMUSG00000044583	Tlr7	toll-like receptor 7	-3.5982	DOWN	0.000313794	0.015801	488.592	0.99849	-3.60364
ENSMUSG00000052087	Rgs14	regulator of G-protein signaling 14	-4.23676	DOWN	0.000315947	0.0158716	65.9747	1.17627	-3.60186
ENSMUSG00000002257	Def6	differentially expressed in FDCP 6	-1.68364	DOWN	0.000325059	0.0162522	1039.87	0.468399	-3.59446
ENSMUSG00000044254	Pcsk9	proprotein convertase subtilisin/kexin type 9	-1.95409	DOWN	0.000329334	0.0163926	556.98	0.544155	-3.59106
ENSMUSG00000034912	Mdga2	MAM domain containing glycosylphosphatidylinositol anchor 2	-4.07126	DOWN	0.000332487	0.0165065	39.689	1.1345	-3.58858
ENSMUSG00000040528	Milr1	mast cell immunoglobulin like receptor 1	-2.68715	DOWN	0.000339573	0.0166976	256.593	0.749956	-3.58307
ENSMUSG00000032265	Tent5a	terminal nucleotidyltransferase 5A	-1.22275	DOWN	0.000345682	0.0168841	1165.7	0.341702	-3.57842
ENSMUSG00000039462	Col10a1	collagen, type X, alpha 1	-3.49926	DOWN	0.000348898	0.017002	2761.33	0.978542	-3.576
ENSMUSG00000047810	Ccdc88b	coiled-coil domain containing 88B	-2.13319	DOWN	0.000350224	0.0170273	160.189	0.596696	-3.575
ENSMUSG00000033318	Gstt2	glutathione S-transferase, theta 2	-1.75492	DOWN	0.000357631	0.0173079	30.5941	0.49164	-3.56952
ENSMUSG00000069515	Lyz1	lysozyme 1	-4.29718	DOWN	0.000364256	0.0175815	115.711	1.20548	-3.56471
ENSMUSG00000070390	Nlrp1b	NLR family, pyrin domain containing 1B	-3.84714	DOWN	0.000369173	0.0177447	41.4728	1.0803	-3.56119
ENSMUSG00000015947	Fcgr1	Fc receptor, IgG, high affinity I	-4.84982	DOWN	0.000380242	0.0182011	330.753	1.36483	-3.55343
ENSMUSG00000050493	Fam167b	family with sequence similarity 167, member B	-5.82527	DOWN	0.000392369	0.0185437	13.3365	1.64316	-3.54516
ENSMUSG00000074361	C5ar2	complement component 5a receptor 2	-3.84779	DOWN	0.000392812	0.0185437	42.4953	1.08545	-3.54487
ENSMUSG00000023964	Calcr	calcitonin receptor	-6.387	DOWN	0.000395559	0.0185904	5.83598	1.80269	-3.54303
ENSMUSG00000033200	Tpsg1	tryptase gamma 1	-2.56236	DOWN	0.000402926	0.0188528	28.4935	0.724207	-3.53816
ENSMUSG00000049907	Rasl11b	RAS-like, family 11, member B	-1.55413	DOWN	0.000412747	0.0192273	394.351	0.44004	-3.5318
ENSMUSG00000029417	Cxcl9	C-X-C motif chemokine ligand 9	-5.53739	DOWN	0.000420644	0.0194861	12.8945	1.5701	-3.52678
ENSMUSG00000040616	Tmem51	transmembrane protein 51	-3.81662	DOWN	0.000446116	0.0202901	128.382	1.08699	-3.51118
ENSMUSG00000031101	Sash3	SAM and SH3 domain containing 3	-3.75104	DOWN	0.000458134	0.0207032	122.036	1.07047	-3.50411
ENSMUSG00000029915	Clec5a	C-type lectin domain family 5, member a	-4.31019	DOWN	0.000459691	0.0207292	358.435	1.23036	-3.50321
ENSMUSG00000030553	Pgpep1l	pyroglutamyl-peptidase I-like	-3.4376	DOWN	0.000465758	0.0209038	6.90044	0.982251	-3.49971
ENSMUSG00000021451	Sema4d	sema domain, immunoglobulin domain (Ig), transmembrane domain (TM) and short cytoplasmic domain, (semaphorin) 4D	-2.88384	DOWN	0.000466528	0.0209038	727.041	0.824125	-3.49927
ENSMUSG00000033721	Vav3	vav 3 oncogene	-1.43897	DOWN	0.000472121	0.0210646	279.577	0.411595	-3.49609
ENSMUSG00000030554	Synm	synemin, intermediate filament protein	-2.54683	DOWN	0.00047135	0.0210646	1091.05	0.728388	-3.49653
ENSMUSG00000075256	Cerkl	ceramide kinase-like	-1.38318	DOWN	0.00047667	0.0211788	160.635	0.395924	-3.49354
ENSMUSG00000074505	Fat3	FAT atypical cadherin 3	-3.31169	DOWN	0.000485665	0.0214881	206.933	0.949305	-3.48854
ENSMUSG00000019856	Fam184a	family with sequence similarity 184, member A	-3.04249	DOWN	0.000494464	0.0218318	34.5182	0.873341	-3.48374
ENSMUSG00000079445	B3gnt7	UDP-GlcNAc:betaGal beta-1,3-N-acetylglucosaminyltransferase 7	-3.40986	DOWN	0.000517294	0.0225541	34.2278	0.982205	-3.47164
ENSMUSG00000060512	0610040J01Rik	RIKEN cDNA 0610040J01 gene	-2.61328	DOWN	0.000516636	0.0225541	9.65111	0.752678	-3.47198
ENSMUSG00000018451	6330403K07Rik	RIKEN cDNA 6330403K07 gene	-2.59333	DOWN	0.000519356	0.0225541	260.15	0.747235	-3.47057
ENSMUSG00000021702	Thbs4	thrombospondin 4	-6.50863	DOWN	0.000518903	0.0225541	325.761	1.87525	-3.4708
ENSMUSG00000038879	Nipal2	NIPA-like domain containing 2	-2.10911	DOWN	0.00054306	0.0233438	52.9346	0.609823	-3.45857
ENSMUSG00000059108	Ifitm6	interferon induced transmembrane protein 6	-3.26206	DOWN	0.000554083	0.0236256	52.0386	0.944661	-3.45315
ENSMUSG00000048779	P2ry6	pyrimidinergic receptor P2Y, G-protein coupled, 6	-2.81087	DOWN	0.000584256	0.0246949	667.966	0.817393	-3.43882
ENSMUSG00000022762	Ncam2	neural cell adhesion molecule 2	-3.38695	DOWN	0.000587294	0.0247129	60.888	0.98532	-3.43742
ENSMUSG00000024565	Sall3	spalt like transcription factor 3	-5.31678	DOWN	0.000587762	0.0247129	3.03463	1.54683	-3.4372
ENSMUSG00000060063	Alox5ap	arachidonate 5-lipoxygenase activating protein	-3.53084	DOWN	0.000594597	0.0248781	695.989	1.02818	-3.43407
ENSMUSG00000029553	Tfec	transcription factor EC	-3.77251	DOWN	0.00061555	0.0256265	22.4544	1.10157	-3.42467
ENSMUSG00000013707	Tnfaip8l2	tumor necrosis factor, alpha-induced protein 8-like 2	-3.38834	DOWN	0.000630502	0.0261204	137.91	0.991282	-3.41814
ENSMUSG00000039936	Pik3cd	phosphatidylinositol-4,5-bisphosphate 3-kinase catalytic subunit delta	-1.37883	DOWN	0.000632578	0.0261297	613.397	0.403491	-3.41725
ENSMUSG00000024401	Tnf	tumor necrosis factor	-4.26371	DOWN	0.000641855	0.0263073	86.971	1.24915	-3.41328
ENSMUSG00000037469	Acp7	acid phosphatase 7, tartrate resistant	-4.09817	DOWN	0.000654428	0.0265667	6.8335	1.20252	-3.40799
ENSMUSG00000028487	Bnc2	basonuclin 2	-1.01273	DOWN	0.00065825	0.0266068	1817.98	0.297301	-3.4064
ENSMUSG00000011382	Dhdh	dihydrodiol dehydrogenase	-3.07612	DOWN	0.000660483	0.0266068	217.46	0.903287	-3.40548
ENSMUSG00000041992	Rapgef5	Rap guanine nucleotide exchange factor (GEF) 5	-3.00349	DOWN	0.000659657	0.0266068	199.28	0.881871	-3.40582
ENSMUSG00000103310	Pcdha12	protocadherin alpha 12	-2.74983	DOWN	0.000658576	0.0266068	568.892	0.807285	-3.40627
ENSMUSG00000053687	Dpep2	dipeptidase 2	-2.96246	DOWN	0.000671171	0.0268837	159.447	0.87103	-3.40109
ENSMUSG00000044676	Zfp612	zinc finger protein 612	-1.67968	DOWN	0.000677114	0.0270705	127.054	0.494215	-3.39868
ENSMUSG00000055865	Tafa3	TAFA chemokine like family member 3	-2.45374	DOWN	0.000683937	0.0272016	11.9675	0.722551	-3.39594
ENSMUSG00000025058	Tasl	TLR adaptor interacting with endolysosomal SLC15A4	-2.83606	DOWN	0.000703537	0.0276594	63.412	0.83704	-3.3882
ENSMUSG00000034783	Cd207	CD207 antigen	-3.40463	DOWN	0.000703529	0.0276594	22.6242	1.00485	-3.3882
ENSMUSG00000038884	Shfl	shiftless antiviral inhibitor of ribosomal frameshifting	-1.90019	DOWN	0.000700741	0.0276594	156.186	0.560647	-3.38929
ENSMUSG00000063354	Slc39a4	solute carrier family 39 (zinc transporter), member 4	-2.15186	DOWN	0.000704183	0.0276594	12.8965	0.635152	-3.38795
ENSMUSG00000115067	Dpep2	dipeptidase 2	-3.02379	DOWN	0.000706326	0.0276631	156.331	0.892734	-3.38711
ENSMUSG00000021613	Hapln1	hyaluronan and proteoglycan link protein 1	-3.32498	DOWN	0.000733635	0.0284691	88.4053	0.984687	-3.37669
ENSMUSG00000066842	Hmcn1	hemicentin 1	-3.14655	DOWN	0.000744286	0.0287243	4202.51	0.93294	-3.37272
ENSMUSG00000003559	As3mt	arsenite methyltransferase	-1.60546	DOWN	0.000750542	0.028913	106.4	0.476338	-3.37042
ENSMUSG00000022935	Grik1	glutamate receptor, ionotropic, kainate 1	-2.36385	DOWN	0.000773223	0.0294647	95.5094	0.703065	-3.36221
ENSMUSG00000020905	Usp43	ubiquitin specific peptidase 43	-4.00734	DOWN	0.000775782	0.029509	5.56506	1.1922	-3.36129
ENSMUSG00000040432	Ltb4r2	leukotriene B4 receptor 2	-1.39842	DOWN	0.000785717	0.029763	51.2798	0.416472	-3.35778
ENSMUSG00000038068	Rnf144b	ring finger protein 144B	-1.33636	DOWN	0.000785508	0.029763	197.847	0.397981	-3.35785
ENSMUSG00000034006	Slc66a2	solute carrier family 66 member 2	-1.06006	DOWN	0.000786682	0.029763	1746.81	0.315735	-3.35744
ENSMUSG00000039621	Prex1	phosphatidylinositol-3,4,5-trisphosphate-dependent Rac exchange factor 1	-2.95293	DOWN	0.000788259	0.0297694	395.283	0.879664	-3.35689
ENSMUSG00000024331	Dsc2	desmocollin 2	-3.50853	DOWN	0.00080067	0.0301843	25.372	1.04652	-3.35256
ENSMUSG00000032089	Il10ra	interleukin 10 receptor, alpha	-3.76096	DOWN	0.000806006	0.0303314	121.96	1.12243	-3.35072
ENSMUSG00000074345	Tnfaip8l3	tumor necrosis factor, alpha-induced protein 8-like 3	-3.38706	DOWN	0.00086583	0.0320691	81.5743	1.01688	-3.33084
ENSMUSG00000033740	St18	suppression of tumorigenicity 18	-2.47924	DOWN	0.000877565	0.0322776	30.0838	0.745166	-3.32709
ENSMUSG00000036095	Dgkb	diacylglycerol kinase, beta	-4.2365	DOWN	0.000901774	0.0329389	6.89154	1.27624	-3.3195
ENSMUSG00000056078	Lipm	lipase, family member M	-2.86234	DOWN	0.000903368	0.0329402	5.53413	0.862409	-3.31901
ENSMUSG00000103900	Gm37500	predicted gene, 37500	-1.12244	DOWN	0.000912482	0.0331582	29.9921	0.338472	-3.31621
ENSMUSG00000030560	Ctsc	cathepsin C	-2.75655	DOWN	0.000948512	0.0343021	2452.95	0.833962	-3.30537
ENSMUSG00000070570	Slc17a7	solute carrier family 17 (sodium-dependent inorganic phosphate cotransporter), member 7	-1.36028	DOWN	0.000975706	0.0350343	24.6584	0.412525	-3.29744
ENSMUSG00000090667	Mdfic2	MyoD family inhibitor domain containing 2	-3.36745	DOWN	0.000987745	0.0353466	12.1093	1.0223	-3.29399
ENSMUSG00000040751	Lat2	linker for activation of T cells family, member 2	-2.44904	DOWN	0.000994237	0.0354589	369.024	0.743902	-3.29215
ENSMUSG00000038623	Tm6sf1	transmembrane 6 superfamily member 1	-1.20137	DOWN	0.00101161	0.0359573	661.621	0.365461	-3.28728
ENSMUSG00000029361	Nos1	nitric oxide synthase 1, neuronal	-2.57531	DOWN	0.00101679	0.0360806	13.5695	0.783761	-3.28584
ENSMUSG00000010803	Gabra1	gamma-aminobutyric acid type A receptor subunit alpha 1	-3.28094	DOWN	0.00102348	0.0362052	77.4787	0.99907	-3.28399
ENSMUSG00000021730	Hcn1	hyperpolarization activated cyclic nucleotide gated potassium channel 1	-2.60395	DOWN	0.00103853	0.0365456	235.423	0.793918	-3.27987
ENSMUSG00000029335	Bmp3	bone morphogenetic protein 3	-2.72382	DOWN	0.00104576	0.0367389	40.7931	0.830961	-3.27792
ENSMUSG00000070304	Scn2b	sodium channel, voltage-gated, type II, beta	-2.66582	DOWN	0.00106719	0.0371829	8.86383	0.81469	-3.27219
ENSMUSG00000016918	Sulf1	sulfatase 1	-1.01879	DOWN	0.00107222	0.0372968	31496.6	0.311474	-3.27086
ENSMUSG00000027204	Fbn1	fibrillin 1	-1.45366	DOWN	0.00108395	0.0376326	121381	0.444848	-3.26778
ENSMUSG00000020573	Pik3cg	phosphatidylinositol-4,5-bisphosphate 3-kinase catalytic subunit gamma	-3.66017	DOWN	0.00108905	0.0376961	390.75	1.12053	-3.26645
ENSMUSG00000029546	Uncx	UNC homeobox	-4.00343	DOWN	0.00111817	0.0384524	35.1557	1.22843	-3.25897
ENSMUSG00000056270	Prr9	proline rich 9	-4.48277	DOWN	0.00112377	0.038582	5.73501	1.37612	-3.25755
ENSMUSG00000100505	Gm13283	predicted gene 13283	-1.47099	DOWN	0.00113799	0.038756	16.3564	0.452059	-3.25398
ENSMUSG00000081665	Pira1	paired-Ig-like receptor A1	-3.91232	DOWN	0.00117793	0.0397956	12.6985	1.20595	-3.24417
ENSMUSG00000035275	Raver2	ribonucleoprotein, PTB-binding 2	-1.864	DOWN	0.00118455	0.039892	174.621	0.574853	-3.24257
ENSMUSG00000043230	Fam124b	family with sequence similarity 124, member B	-4.90932	DOWN	0.00121855	0.0408416	7.63192	1.5178	-3.2345
ENSMUSG00000056602	Fry	FRY microtubule binding protein	-2.21587	DOWN	0.00122995	0.0410936	133.745	0.685637	-3.23184
ENSMUSG00000026480	Ncf2	neutrophil cytosolic factor 2	-2.84816	DOWN	0.00125108	0.0416024	302.158	0.882611	-3.22697
ENSMUSG00000002799	Jag2	jagged 2	-2.21428	DOWN	0.00125491	0.0416642	57.8205	0.686364	-3.2261
ENSMUSG00000007653	Gabrb2	gamma-aminobutyric acid type A receptor subunit beta 2	-3.91894	DOWN	0.00128019	0.042107	248.927	1.21692	-3.22038
ENSMUSG00000048865	Arhgap30	Rho GTPase activating protein 30	-3.6937	DOWN	0.00129274	0.0424537	415.078	1.14797	-3.21759
ENSMUSG00000047259	Mc4r	melanocortin 4 receptor	-4.15344	DOWN	0.00130711	0.0427926	6.06949	1.29213	-3.21441
ENSMUSG00000039193	Nlrc4	NLR family, CARD domain containing 4	-2.79496	DOWN	0.00133908	0.0435025	46.4508	0.871391	-3.20747
ENSMUSG00000051951	Xkr4	X-linked Kx blood group related 4	-3.41979	DOWN	0.00137974	0.0446178	23.3501	1.06907	-3.19886
ENSMUSG00000093938	Evi2b	ecotropic viral integration site 2b	-3.11249	DOWN	0.00138519	0.0447257	378.559	0.973348	-3.19772
ENSMUSG00000005268	Prlr	prolactin receptor	-2.29046	DOWN	0.00139293	0.0449072	53.5882	0.716641	-3.19611
ENSMUSG00000045165	AI467606	expressed sequence AI467606	-3.35685	DOWN	0.00141497	0.0453185	143.544	1.05178	-3.19158
ENSMUSG00000025473	Adam8	a disintegrin and metallopeptidase domain 8	-3.09755	DOWN	0.00142388	0.0453519	4155.09	0.97109	-3.18977
ENSMUSG00000083041	Gmfg-ps	glia maturation factor, gamma, pseudogene	-4.50045	DOWN	0.00147625	0.0468719	26.3037	1.41554	-3.17931
ENSMUSG00000069830	Nlrp1a	NLR family, pyrin domain containing 1A	-4.26072	DOWN	0.00150057	0.0472959	14.264	1.34214	-3.17457
ENSMUSG00000028717	Tal1	T cell acute lymphocytic leukemia 1	-3.89361	DOWN	0.00157825	0.0487275	61.3491	1.23219	-3.1599
ENSMUSG00000031825	Crispld2	cysteine-rich secretory protein LCCL domain containing 2	-2.37978	DOWN	0.00157737	0.0487275	993.105	0.753082	-3.16006
ENSMUSG00000018893	Mb	myoglobin	-2.31135	DOWN	0.00157515	0.0487275	26.3753	0.731331	-3.16047
ENSMUSG00000032122	Slc37a2	solute carrier family 37 (glycerol-3-phosphate transporter), member 2	-2.035	DOWN	0.00160564	0.0494289	1256.76	0.645033	-3.15488
ENSMUSG00000036062	Phf24	PHD finger protein 24	-3.98103	DOWN	0.00161238	0.0495644	4.35358	1.26235	-3.15366
ENSMUSG00000046856	Cmklr2	chemerin chemokine-like receptor 2	-3.86913	DOWN	0.00161991	0.0495794	22.9371	1.2274	-3.1523
ENSMUSG00000089876	Tmem102	transmembrane protein 102	-1.71257	DOWN	0.00161924	0.0495794	20.4212	0.543256	-3.15242
ENSMUSG00000074417	Pira11	paired-Ig-like receptor A11	-4.24561	DOWN	0.00163062	0.0497634	22.6601	1.34765	-3.15037
ENSMUSG00000003206	Ebi3	Epstein-Barr virus induced gene 3	-3.34544	DOWN	0.00162837	0.0497634	57.7056	1.06178	-3.15078
ENSMUSG00000048960	Prex2	phosphatidylinositol-3,4,5-trisphosphate-dependent Rac exchange factor 2	2.85059	UP	1.78e-12	3.43e-09	953.557	0.404315	7.05041
ENSMUSG00000020617	1700012B07Rik	RIKEN cDNA 1700012B07 gene	5.10299	UP	3.25e-06	0.000572491	9.3984	1.09637	4.65446
ENSMUSG00000051726	Kcnf1	potassium voltage-gated channel, subfamily F, member 1	2.13826	UP	5.12e-06	0.000826232	133.034	0.468927	4.5599
ENSMUSG00000033726	Emx1	empty spiracles homeobox 1	7.20293	UP	6.25e-06	0.000971583	11.6204	1.59434	4.51782
ENSMUSG00000044022	Pcdhb21	protocadherin beta 21	2.37737	UP	8.43e-06	0.00119608	537.807	0.533754	4.45405
ENSMUSG00000076434	Wfdc3	WAP four-disulfide core domain 3	5.3646	UP	3.06e-05	0.00316787	13.5962	1.2867	4.16928
ENSMUSG00000038168	P3h2	prolyl 3-hydroxylase 2	1.39058	UP	9.09e-05	0.00691523	544.389	0.355303	3.91377
ENSMUSG00000079852	Klra4	killer cell lectin-like receptor, subfamily A, member 4	4.19732	UP	9.44e-05	0.00705138	620.672	1.07495	3.90466
ENSMUSG00000057074	Ces1g	carboxylesterase 1G	4.44769	UP	0.0001024	0.00744209	44.2185	1.14489	3.88483
ENSMUSG00000014907	Naf1	nuclear assembly factor 1 ribonucleoprotein	1.10526	UP	0.000121085	0.00828748	1845.61	0.287534	3.84392
ENSMUSG00000039691	Tspan10	tetraspanin 10	4.8614	UP	0.000154693	0.00982466	5.77797	1.28492	3.78341
ENSMUSG00000031374	Zfp92	zinc finger protein 92	4.52775	UP	0.000163154	0.0101786	8.28245	1.20095	3.77014
ENSMUSG00000024076	Vit	vitrin	6.04547	UP	0.000199732	0.0116446	577.894	1.62541	3.71935
ENSMUSG00000046387	Pcdhb17	protocadherin beta 17	1.53537	UP	0.000233036	0.0127659	1607.88	0.417196	3.68022
ENSMUSG00000031906	Smpd3	sphingomyelin phosphodiesterase 3, neutral	4.06699	UP	0.000259539	0.0138262	1320.23	1.11343	3.65266
ENSMUSG00000040132	Semg1	semenogelin 1	5.82204	UP	0.000264709	0.0140662	4.49501	1.59613	3.64759
ENSMUSG00000048826	Dact2	dishevelled-binding antagonist of beta-catenin 2	2.61237	UP	0.00027193	0.0143061	170.181	0.717552	3.64067
ENSMUSG00000005836	Gata6	GATA binding protein 6	2.10208	UP	0.000305807	0.0155844	714.384	0.58224	3.61033
ENSMUSG00000036655	Colec11	collectin sub-family member 11	4.56315	UP	0.000550695	0.0235604	60.5469	1.32081	3.4548
ENSMUSG00000019102	Aldh3a1	aldehyde dehydrogenase family 3, subfamily A1	3.56281	UP	0.000635974	0.0261847	15.2656	1.04304	3.41579
ENSMUSG00000036437	Npy1r	neuropeptide Y receptor Y1	2.61653	UP	0.000761459	0.0291741	1027.22	0.77724	3.36644
ENSMUSG00000035694	Caps2	calcyphosphine 2	2.65541	UP	0.000879473	0.0322916	30.2719	0.798263	3.32649
ENSMUSG00000015451	C4a	complement C4A (Rodgers blood group)	2.75095	UP	0.000900049	0.0329328	35.8884	0.828589	3.32004
ENSMUSG00000057329	Bcl2	B cell leukemia/lymphoma 2	1.03487	UP	0.000948826	0.0343021	1335.62	0.313097	3.30528
ENSMUSG00000051242	Pcdhb9	protocadherin beta 9	1.87755	UP	0.000984169	0.0352783	53.9207	0.569817	3.29501
ENSMUSG00000037185	Krt80	keratin 80	2.87261	UP	0.00102372	0.0362052	669.05	0.874748	3.28393
ENSMUSG00000022748	Cmss1	cms small ribosomal subunit 1	1.11532	UP	0.00118651	0.0398944	329.35	0.34401	3.2421
ENSMUSG00000037126	Psd	pleckstrin and Sec7 domain containing	1.23805	UP	0.00124183	0.0414251	643.964	0.383406	3.22909
ENSMUSG00000075410	Prcd	photoreceptor disc component	3.27679	UP	0.00126134	0.041812	37.6617	1.01617	3.22463
ENSMUSG00000036136	Fam110c	family with sequence similarity 110, member C	2.59705	UP	0.00134631	0.0436595	201.41	0.81008	3.20592
ENSMUSG00000031965	Tbx20	T-box 20	3.66358	UP	0.0014164	0.0453185	191.389	1.148	3.19129

## Sheet: Table S6
Transcriptome analysis suggests PKD3 regulates proliferative glucose metabolism, calcium homeostasis and microtubule dynamics after MEF spontaneous immortalization
Jocshan Loaiza-Moss, Ursula Braun, and Michael Leitges
Table S6. Differentially expressed genes after spontaneous immortalization in Wildtype (WT) MEFs (WT iMEFs vs WT pMEFs). p-adjusted < 0.05 and a Log 2 Fold Change > 1 and <-1. L2FC: Log2 Fold Change; DE: Differential Expression.
ENSEMBL ID	Gene Symbol	Gene Name	L2FC	DE	p-value	p-adjusted	Base Mean	LfcSE	Stat
ENSMUSG00000028989	Angptl7	angiopoietin-like 7	-10.0558	DOWN	1.65e-30	3.49e-26	2264.9	0.875893	-11.4806
ENSMUSG00000009378	Slc16a12	solute carrier family 16 (monocarboxylic acid transporters), member 12	-4.19012	DOWN	5.46e-26	5.78e-22	119.115	0.397425	-10.5432
ENSMUSG00000001815	Evx2	even-skipped homeobox 2	-24.3802	DOWN	1.53e-20	1.08e-16	189.115	2.62402	-9.29116
ENSMUSG00000022102	Dok2	docking protein 2	-5.33719	DOWN	1.04e-19	5.52e-16	314.83	0.587522	-9.08424
ENSMUSG00000046844	Vat1l	vesicle amine transport protein 1 like	-7.25887	DOWN	1.67e-18	7.05e-15	135.474	0.82696	-8.77778
ENSMUSG00000040061	Plcb2	phospholipase C, beta 2	-4.32842	DOWN	2.14e-18	7.53e-15	42.5354	0.494687	-8.74981
ENSMUSG00000029664	Tfpi2	tissue factor pathway inhibitor 2	-22.3215	DOWN	3.57e-18	1.08e-14	57.6532	2.56817	-8.69159
ENSMUSG00000043635	Adamts3	ADAM metallopeptidase with thrombospondin type 1 motif 3	-5.25316	DOWN	1.27e-17	3.35e-14	237.418	0.614655	-8.54651
ENSMUSG00000027009	Itga4	integrin alpha 4	-4.20482	DOWN	1.23e-16	2.88e-13	900.763	0.507798	-8.2805
ENSMUSG00000033721	Vav3	vav 3 oncogene	-3.71217	DOWN	2.44e-16	5.16e-13	279.577	0.452801	-8.19824
ENSMUSG00000028005	Gucy1b1	guanylate cyclase 1, soluble, beta 1	-6.56232	DOWN	9.07e-16	1.74e-12	151.624	0.816331	-8.0388
ENSMUSG00000023913	Pla2g7	phospholipase A2, group VII (platelet-activating factor acetylhydrolase, plasma)	-3.61209	DOWN	1.48e-15	2.6e-12	805.231	0.452704	-7.97892
ENSMUSG00000075256	Cerkl	ceramide kinase-like	-3.36685	DOWN	4.58e-15	7.23e-12	160.635	0.429554	-7.83803
ENSMUSG00000050751	Pgbd5	piggyBac transposable element derived 5	-4.04953	DOWN	4.79e-15	7.23e-12	51.3549	0.517021	-7.83243
ENSMUSG00000036144	Meox2	mesenchyme homeobox 2	-9.75887	DOWN	1.02e-14	1.35e-11	173.079	1.26143	-7.73637
ENSMUSG00000046618	Olfml2a	olfactomedin-like 2A	-4.65018	DOWN	1.62e-14	2.02e-11	283.382	0.605695	-7.67744
ENSMUSG00000037685	Atp8a1	ATPase phospholipid transporting 8A1	-4.04392	DOWN	1.8e-14	2.11e-11	229.905	0.527621	-7.66444
ENSMUSG00000066842	Hmcn1	hemicentin 1	-7.57617	DOWN	3.74e-14	4.16e-11	4202.51	1.00083	-7.56984
ENSMUSG00000006221	Hspb7	heat shock protein family, member 7 (cardiovascular)	-3.81249	DOWN	4.47e-14	4.72e-11	249.525	0.505195	-7.54659
ENSMUSG00000000861	Bcl11a	BCL11 transcription factor A	-10.6663	DOWN	7.03e-14	7.08e-11	216.208	1.42457	-7.48738
ENSMUSG00000027520	Zdbf2	zinc finger, DBF-type containing 2	-6.16259	DOWN	1.12e-13	1.05e-10	387.366	0.829851	-7.42614
ENSMUSG00000027861	Casq2	calsequestrin 2	-3.06358	DOWN	1.14e-13	1.05e-10	28.4161	0.412703	-7.42321
ENSMUSG00000039209	Rpl39l	ribosomal protein L39-like	-5.0678	DOWN	2.01e-13	1.77e-10	35.7538	0.689641	-7.34845
ENSMUSG00000031209	Heph	hephaestin	-6.38293	DOWN	3.4e-13	2.87e-10	336.609	0.877058	-7.27766
ENSMUSG00000047990	C2cd4a	C2 calcium-dependent domain containing 4A	-7.8888	DOWN	4.15e-13	3.37e-10	107.616	1.08801	-7.25067
ENSMUSG00000025189	Cnnm1	cyclin M1	-6.35046	DOWN	1.48e-12	1.12e-09	47.4335	0.897432	-7.07626
ENSMUSG00000004552	Ctse	cathepsin E	-5.64164	DOWN	2.13e-12	1.53e-09	20.9281	0.803021	-7.02552
ENSMUSG00000040327	Cul9	cullin 9	-3.67747	DOWN	2.86e-12	1.95e-09	363.451	0.526536	-6.98428
ENSMUSG00000064023	Klk8	kallikrein related-peptidase 8	-6.20427	DOWN	5.14e-12	3.4e-09	105.382	0.898966	-6.90155
ENSMUSG00000025927	Tfap2b	transcription factor AP-2 beta	-11.1054	DOWN	6.62e-12	4e-09	149.949	1.61751	-6.86572
ENSMUSG00000032020	Ubash3b	ubiquitin associated and SH3 domain containing, B	-2.25375	DOWN	7.65e-12	4.49e-09	658.734	0.329253	-6.84504
ENSMUSG00000051022	Hs3st1	heparan sulfate (glucosamine) 3-O-sulfotransferase 1	-6.26119	DOWN	2.57e-11	1.47e-08	142.962	0.938805	-6.66932
ENSMUSG00000024798	Htr7	5-hydroxytryptamine (serotonin) receptor 7	-6.73837	DOWN	2.94e-11	1.64e-08	102.461	1.01335	-6.64962
ENSMUSG00000027358	Bmp2	bone morphogenetic protein 2	-6.32675	DOWN	5.15e-11	2.79e-08	207.031	0.963474	-6.5666
ENSMUSG00000029546	Uncx	UNC homeobox	-6.03501	DOWN	5.64e-11	2.98e-08	35.1557	0.920949	-6.55303
ENSMUSG00000048138	Dmrt2	doublesex and mab-3 related transcription factor 2	-8.86661	DOWN	6.5e-11	3.35e-08	45.2734	1.35747	-6.53174
ENSMUSG00000037653	Kctd8	potassium channel tetramerisation domain containing 8	-6.15674	DOWN	8.34e-11	4.2e-08	92.3449	0.948015	-6.49435
ENSMUSG00000074345	Tnfaip8l3	tumor necrosis factor, alpha-induced protein 8-like 3	-10.2521	DOWN	9.02e-11	4.44e-08	81.5743	1.5815	-6.48254
ENSMUSG00000039031	Arhgap18	Rho GTPase activating protein 18	-2.25719	DOWN	1.36e-10	6.52e-08	1096.81	0.351543	-6.4208
ENSMUSG00000036242	Armh4	armadillo-like helical domain containing 4	-7.7527	DOWN	1.55e-10	7.29e-08	198.387	1.21131	-6.40028
ENSMUSG00000055805	Fmnl1	formin-like 1	-5.11413	DOWN	1.63e-10	7.49e-08	1170.66	0.799996	-6.39269
ENSMUSG00000036510	Cdh8	cadherin 8	-8.29992	DOWN	2.06e-10	9.29e-08	14.7643	1.30574	-6.3565
ENSMUSG00000047810	Ccdc88b	coiled-coil domain containing 88B	-4.10465	DOWN	2.51e-10	1.11e-07	160.189	0.648845	-6.3261
ENSMUSG00000070407	Hs3st3b1	heparan sulfate (glucosamine) 3-O-sulfotransferase 3B1	-2.25344	DOWN	3.45e-10	1.46e-07	366.415	0.358998	-6.27702
ENSMUSG00000029086	Prom1	prominin 1	-8.3154	DOWN	3.58e-10	1.48e-07	35.3096	1.32595	-6.27128
ENSMUSG00000026458	Ppfia4	protein tyrosine phosphatase, receptor type, f polypeptide (PTPRF), interacting protein (liprin), alpha 4	-3.03843	DOWN	4.15e-10	1.63e-07	106.043	0.486284	-6.24826
ENSMUSG00000042453	Reln	reelin	-6.11446	DOWN	4.04e-10	1.63e-07	125.16	0.977926	-6.25248
ENSMUSG00000049134	Nrap	nebulin-related anchoring protein	-4.9421	DOWN	4.54e-10	1.75e-07	36.6581	0.792739	-6.2342
ENSMUSG00000045515	Pou3f3	POU domain, class 3, transcription factor 3	-9.03881	DOWN	5.55e-10	2.1e-07	49.9275	1.45727	-6.20258
ENSMUSG00000033910	Gucy1a1	guanylate cyclase 1, soluble, alpha 1	-6.70942	DOWN	7.01e-10	2.6e-07	201.856	1.08816	-6.16586
ENSMUSG00000073910	Mob3b	MOB kinase activator 3B	-2.62133	DOWN	7.81e-10	2.85e-07	85.9842	0.426321	-6.14872
ENSMUSG00000030111	A2m	alpha-2-macroglobulin	-7.87453	DOWN	9.01e-10	3.23e-07	16.6921	1.28542	-6.12605
ENSMUSG00000026832	Cytip	cytohesin 1 interacting protein	-7.83067	DOWN	9.64e-10	3.4e-07	33.2889	1.2805	-6.1153
ENSMUSG00000050663	Trhde	TRH-degrading enzyme	-4.17805	DOWN	1.19e-09	4.13e-07	27.4144	0.687004	-6.08155
ENSMUSG00000063234	Gpr84	G protein-coupled receptor 84	-4.68398	DOWN	1.35e-09	4.61e-07	91.454	0.772786	-6.06115
ENSMUSG00000021381	Barx1	BarH-like homeobox 1	-6.77674	DOWN	1.55e-09	5.22e-07	34.1125	1.12223	-6.03866
ENSMUSG00000028874	Fgr	FGR proto-oncogene, Src family tyrosine kinase	-4.4255	DOWN	1.66e-09	5.49e-07	23.4879	0.73417	-6.0279
ENSMUSG00000030064	Frmd4b	FERM domain containing 4B	-4.62869	DOWN	1.87e-09	6.08e-07	223.282	0.770316	-6.00882
ENSMUSG00000024552	Slc14a2	solute carrier family 14 (urea transporter), member 2	-4.43121	DOWN	2.01e-09	6.45e-07	110.961	0.73893	-5.99679
ENSMUSG00000040710	St8sia4	ST8 alpha-N-acetyl-neuraminide alpha-2,8-sialyltransferase 4	-5.94236	DOWN	2.06e-09	6.5e-07	264.549	0.991522	-5.99317
ENSMUSG00000028337	Coro2a	coronin, actin binding protein 2A	-4.80755	DOWN	2.27e-09	7.07e-07	292.914	0.804335	-5.97705
ENSMUSG00000052544	St6galnac3	ST6 (alpha-N-acetyl-neuraminyl-2,3-beta-galactosyl-1,3)-N-acetylgalactosaminide alpha-2,6-sialyltransferase 3	-7.60447	DOWN	2.36e-09	7.24e-07	22.8857	1.27362	-5.97075
ENSMUSG00000031613	Hpgd	hydroxyprostaglandin dehydrogenase 15 (NAD)	-5.14	DOWN	3.23e-09	9.76e-07	187.423	0.868331	-5.9194
ENSMUSG00000022636	Alcam	activated leukocyte cell adhesion molecule	-1.85069	DOWN	3.46e-09	1.03e-06	7381.65	0.313236	-5.90831
ENSMUSG00000001247	Lsr	lipolysis stimulated lipoprotein receptor	-1.70618	DOWN	3.78e-09	1.11e-06	62.2827	0.289508	-5.89337
ENSMUSG00000000247	Lhx2	LIM homeobox protein 2	-5.74385	DOWN	3.86e-09	1.12e-06	108.259	0.975147	-5.89024
ENSMUSG00000030427	Lilra6	leukocyte immunoglobulin-like receptor, subfamily A (with TM domain), member 6	-5.45588	DOWN	4.41e-09	1.26e-06	19.4124	0.929737	-5.8682
ENSMUSG00000031230	Fgf16	fibroblast growth factor 16	-3.61493	DOWN	5.43e-09	1.53e-06	15.3844	0.619696	-5.83339
ENSMUSG00000031659	Adcy7	adenylate cyclase 7	-2.14301	DOWN	7.19e-09	2e-06	1652.81	0.370346	-5.78652
ENSMUSG00000038077	Kcna6	potassium voltage-gated channel, shaker-related, subfamily, member 6	-5.70591	DOWN	7.42e-09	2.04e-06	77.8871	0.986975	-5.78121
ENSMUSG00000024696	Lpxn	leupaxin	-4.93643	DOWN	7.68e-09	2.08e-06	340.736	0.854756	-5.77525
ENSMUSG00000025780	Itih5	inter-alpha-trypsin inhibitor, heavy chain 5	-5.75481	DOWN	7.81e-09	2.09e-06	651.245	0.996918	-5.7726
ENSMUSG00000024621	Csf1r	colony stimulating factor 1 receptor	-3.59574	DOWN	8.14e-09	2.15e-06	5329.53	0.623663	-5.76552
ENSMUSG00000042286	Stab1	stabilin 1	-4.24257	DOWN	8.77e-09	2.29e-06	3324.79	0.737456	-5.75298
ENSMUSG00000035711	Dok3	docking protein 3	-3.33658	DOWN	1.05e-08	2.72e-06	191.531	0.583119	-5.72194
ENSMUSG00000059857	Ntng1	netrin G1	-7.01838	DOWN	1.12e-08	2.85e-06	82.8504	1.22873	-5.7119
ENSMUSG00000027996	Sfrp2	secreted frizzled-related protein 2	-7.34279	DOWN	1.19e-08	2.96e-06	2913.74	1.28797	-5.70107
ENSMUSG00000047342	Zfp286	zinc finger protein 286	-1.68083	DOWN	1.18e-08	2.96e-06	280.318	0.29475	-5.70257
ENSMUSG00000021613	Hapln1	hyaluronan and proteoglycan link protein 1	-6.00762	DOWN	1.25e-08	3.07e-06	88.4053	1.05531	-5.69273
ENSMUSG00000021974	Fgf9	fibroblast growth factor 9	-6.19371	DOWN	1.3e-08	3.15e-06	26.332	1.08916	-5.68669
ENSMUSG00000019590	Cyb561	cytochrome b-561	-1.97633	DOWN	1.32e-08	3.18e-06	120.375	0.347744	-5.68329
ENSMUSG00000016150	Tenm1	teneurin transmembrane protein 1	-6.7101	DOWN	1.35e-08	3.2e-06	20.0029	1.18157	-5.67899
ENSMUSG00000024990	Rbp4	retinol binding protein 4, plasma	-4.44083	DOWN	1.36e-08	3.2e-06	71.1006	0.782065	-5.67833
ENSMUSG00000028399	Ptprd	protein tyrosine phosphatase receptor type D	-3.00137	DOWN	1.62e-08	3.72e-06	2661.47	0.531348	-5.64858
ENSMUSG00000018451	6330403K07Rik	RIKEN cDNA 6330403K07 gene	-4.5749	DOWN	1.71e-08	3.9e-06	260.15	0.811351	-5.63862
ENSMUSG00000025776	Crispld1	cysteine-rich secretory protein LCCL domain containing 1	-4.8001	DOWN	1.8e-08	3.97e-06	166.245	0.852543	-5.63033
ENSMUSG00000036885	Arhgef26	Rho guanine nucleotide exchange factor 26	-3.31399	DOWN	1.96e-08	4.27e-06	38.5118	0.590126	-5.61574
ENSMUSG00000047496	Rnf152	ring finger protein 152	-5.7336	DOWN	2.01e-08	4.33e-06	22.1531	1.0218	-5.6113
ENSMUSG00000052336	Cx3cr1	C-X3-C motif chemokine receptor 1	-6.62462	DOWN	2.14e-08	4.58e-06	2093.13	1.18294	-5.60015
ENSMUSG00000031506	Ptpn7	protein tyrosine phosphatase, non-receptor type 7	-4.68215	DOWN	2.2e-08	4.65e-06	330.331	0.836732	-5.59576
ENSMUSG00000050368	Hoxd10	homeobox D10	-10.2945	DOWN	2.5e-08	5.24e-06	329.808	1.84712	-5.57326
ENSMUSG00000044162	Tnip3	TNFAIP3 interacting protein 3	-4.9846	DOWN	2.55e-08	5.29e-06	346.085	0.894967	-5.56959
ENSMUSG00000027318	Adam33	a disintegrin and metallopeptidase domain 33	-2.90146	DOWN	2.71e-08	5.57e-06	92.9465	0.521943	-5.55895
ENSMUSG00000000530	Acvrl1	activin A receptor, type II-like 1	-3.24187	DOWN	2.85e-08	5.8e-06	656.323	0.584076	-5.55042
ENSMUSG00000010803	Gabra1	gamma-aminobutyric acid type A receptor subunit alpha 1	-6.62451	DOWN	2.99e-08	6.03e-06	77.4787	1.19538	-5.54174
ENSMUSG00000040345	Arhgap9	Rho GTPase activating protein 9	-5.29959	DOWN	3.42e-08	6.82e-06	151.04	0.960328	-5.51852
ENSMUSG00000089942	Pira2	paired-Ig-like receptor A2	-6.75946	DOWN	3.74e-08	7.39e-06	18.9313	1.2284	-5.50268
ENSMUSG00000030117	Gdf3	growth differentiation factor 3	-5.43687	DOWN	3.97e-08	7.77e-06	22.8694	0.989901	-5.49234
ENSMUSG00000063626	Unc5d	unc-5 netrin receptor D	-8.11919	DOWN	4.7e-08	9.12e-06	31.9526	1.48641	-5.46227
ENSMUSG00000027765	P2ry1	purinergic receptor P2Y, G-protein coupled 1	-5.48434	DOWN	4.92e-08	9.46e-06	54.1248	1.00555	-5.45409
ENSMUSG00000067860	Zic3	zinc finger protein of the cerebellum 3	-7.46617	DOWN	5.19e-08	9.84e-06	12.0075	1.37128	-5.44466
ENSMUSG00000042476	Abcb4	ATP-binding cassette, sub-family B member 4	-4.17938	DOWN	5.21e-08	9.84e-06	137.429	0.767704	-5.444
ENSMUSG00000060216	Arrb2	arrestin, beta 2	-2.27013	DOWN	6.04e-08	1.12e-05	1027.76	0.41903	-5.41757
ENSMUSG00000003153	Slc2a3	solute carrier family 2 (facilitated glucose transporter), member 3	-2.24853	DOWN	6.22e-08	1.14e-05	419.281	0.415437	-5.41245
ENSMUSG00000056328	Myh1	myosin, heavy polypeptide 1, skeletal muscle, adult	-8.73382	DOWN	6.75e-08	1.23e-05	80.9932	1.61805	-5.39776
ENSMUSG00000038910	Plcl2	phospholipase C-like 2	-2.88192	DOWN	6.95e-08	1.26e-05	202.348	0.534423	-5.39258
ENSMUSG00000027792	Bche	butyrylcholinesterase	-6.1048	DOWN	7.22e-08	1.29e-05	71.6864	1.13356	-5.38552
ENSMUSG00000035004	Igsf6	immunoglobulin superfamily, member 6	-3.93658	DOWN	7.45e-08	1.32e-05	198.619	0.731716	-5.37993
ENSMUSG00000024986	Hhex	hematopoietically expressed homeobox	-4.45588	DOWN	8.54e-08	1.51e-05	105.275	0.832057	-5.35526
ENSMUSG00000032691	Nlrp3	NLR family, pyrin domain containing 3	-4.78952	DOWN	8.64e-08	1.51e-05	133.015	0.894711	-5.35315
ENSMUSG00000006014	Prg4	proteoglycan 4 (megakaryocyte stimulating factor, articular superficial zone protein)	-2.10379	DOWN	8.95e-08	1.55e-05	1403.49	0.39347	-5.34676
ENSMUSG00000040254	Sema3d	sema domain, immunoglobulin domain (Ig), short basic domain, secreted, (semaphorin) 3D	-4.61921	DOWN	9.41e-08	1.61e-05	1954.96	0.865379	-5.33779
ENSMUSG00000002799	Jag2	jagged 2	-3.97463	DOWN	1.06e-07	1.8e-05	57.8205	0.747745	-5.31549
ENSMUSG00000038203	Hoxa13	homeobox A13	-11.4049	DOWN	1.08e-07	1.81e-05	643.642	2.14661	-5.31299
ENSMUSG00000040432	Ltb4r2	leukotriene B4 receptor 2	-2.43918	DOWN	1.13e-07	1.88e-05	51.2798	0.459848	-5.30432
ENSMUSG00000059974	Ntm	neurotrimin	-7.1268	DOWN	1.17e-07	1.93e-05	8.5663	1.34516	-5.29811
ENSMUSG00000079625	Tm4sf19	transmembrane 4 L six family member 19	-4.64222	DOWN	1.3e-07	2.13e-05	17.7103	0.879433	-5.27865
ENSMUSG00000033318	Gstt2	glutathione S-transferase, theta 2	-2.80216	DOWN	1.33e-07	2.16e-05	30.5941	0.531186	-5.27529
ENSMUSG00000039167	Adgrl4	adhesion G protein-coupled receptor L4	-4.16549	DOWN	1.4e-07	2.26e-05	20.1394	0.791116	-5.26534
ENSMUSG00000026126	Ptpn18	protein tyrosine phosphatase, non-receptor type 18	-4.51625	DOWN	1.49e-07	2.38e-05	86.0933	0.859578	-5.25403
ENSMUSG00000048450	Msx1	msh homeobox 1	-5.15701	DOWN	1.53e-07	2.43e-05	642.762	0.982487	-5.24894
ENSMUSG00000042258	Isl1	ISL1 transcription factor, LIM/homeodomain	-7.01877	DOWN	1.56e-07	2.46e-05	7.27904	1.33798	-5.2458
ENSMUSG00000102692	Dchs2	dachsous cadherin related 2	-3.44776	DOWN	1.62e-07	2.53e-05	102.522	0.658111	-5.23887
ENSMUSG00000058897	Col25a1	collagen, type XXV, alpha 1	-4.31419	DOWN	1.63e-07	2.54e-05	50.746	0.823797	-5.23695
ENSMUSG00000033737	Fndc3c1	fibronectin type III domain containing 3C1	-6.70452	DOWN	1.85e-07	2.86e-05	112.126	1.28601	-5.21344
ENSMUSG00000040751	Lat2	linker for activation of T cells family, member 2	-4.15665	DOWN	1.98e-07	3.04e-05	369.024	0.799232	-5.20081
ENSMUSG00000031994	Adamts8	ADAM metallopeptidase with thrombospondin type 1 motif 8	-7.10897	DOWN	2.08e-07	3.15e-05	9.24306	1.36929	-5.19174
ENSMUSG00000022330	Osr2	odd-skipped related 2	-6.00875	DOWN	2.07e-07	3.15e-05	515.46	1.1571	-5.19293
ENSMUSG00000063063	Ctnna2	catenin alpha 2	-6.97875	DOWN	2.12e-07	3.18e-05	364.946	1.34505	-5.18846
ENSMUSG00000049100	Pcdh10	protocadherin 10	-6.18615	DOWN	2.24e-07	3.32e-05	547.358	1.19457	-5.17856
ENSMUSG00000022876	Samsn1	SAM domain, SH3 domain and nuclear localization signals, 1	-6.12852	DOWN	2.24e-07	3.32e-05	61.8443	1.18359	-5.17793
ENSMUSG00000052087	Rgs14	regulator of G-protein signaling 14	-7.53588	DOWN	2.54e-07	3.71e-05	65.9747	1.46201	-5.15445
ENSMUSG00000074419	Pira6	paired-Ig-like receptor A6	-7.6866	DOWN	2.64e-07	3.82e-05	9.82728	1.49327	-5.14749
ENSMUSG00000033196	Myh2	myosin, heavy polypeptide 2, skeletal muscle, adult	-9.06135	DOWN	2.72e-07	3.92e-05	41.094	1.76238	-5.14154
ENSMUSG00000021108	Prkch	protein kinase C, eta	-3.54102	DOWN	2.75e-07	3.94e-05	208.242	0.688977	-5.13953
ENSMUSG00000036790	Slitrk2	SLIT and NTRK-like family, member 2	-4.63926	DOWN	3.02e-07	4.25e-05	142.005	0.905683	-5.12239
ENSMUSG00000032076	Cadm1	cell adhesion molecule 1	-5.76225	DOWN	3.14e-07	4.4e-05	915.58	1.12662	-5.11465
ENSMUSG00000041012	Cmtm8	CKLF-like MARVEL transmembrane domain containing 8	-3.27332	DOWN	3.23e-07	4.49e-05	31.8836	0.640635	-5.10949
ENSMUSG00000048373	Fgfbp1	fibroblast growth factor binding protein 1	-7.28237	DOWN	3.75e-07	5.14e-05	19.0132	1.43313	-5.08143
ENSMUSG00000051678	Pcdhb6	protocadherin beta 6	-2.42493	DOWN	4.35e-07	5.86e-05	17.4973	0.479889	-5.0531
ENSMUSG00000022229	Atp12a	ATPase, H+/K+ transporting, nongastric, alpha polypeptide	-7.57287	DOWN	4.78e-07	6.35e-05	52.7879	1.50401	-5.03512
ENSMUSG00000004266	Ptpn6	protein tyrosine phosphatase, non-receptor type 6	-4.30274	DOWN	4.81e-07	6.36e-05	607.405	0.854809	-5.03356
ENSMUSG00000045284	Dcaf12l1	DDB1 and CUL4 associated factor 12-like 1	-8.09198	DOWN	5.72e-07	7.47e-05	105.16	1.61828	-5.00034
ENSMUSG00000040528	Milr1	mast cell immunoglobulin like receptor 1	-4.01617	DOWN	5.8e-07	7.47e-05	256.593	0.803592	-4.99777
ENSMUSG00000042401	Crtac1	cartilage acidic protein 1	-6.83723	DOWN	5.83e-07	7.47e-05	19.2768	1.36835	-4.99671
ENSMUSG00000042757	Tmem108	transmembrane protein 108	-4.24091	DOWN	6.02e-07	7.62e-05	35.0958	0.849772	-4.99065
ENSMUSG00000051041	Olfml1	olfactomedin-like 1	-6.35435	DOWN	6.38e-07	7.99e-05	132.079	1.27618	-4.97921
ENSMUSG00000031803	B3gnt3	UDP-GlcNAc:betaGal beta-1,3-N-acetylglucosaminyltransferase 3	-5.83219	DOWN	6.45e-07	8.02e-05	50.4937	1.17177	-4.97725
ENSMUSG00000032122	Slc37a2	solute carrier family 37 (glycerol-3-phosphate transporter), member 2	-3.43385	DOWN	6.54e-07	8.09e-05	1256.76	0.690302	-4.97442
ENSMUSG00000003824	Syce2	synaptonemal complex central element protein 2	-2.03272	DOWN	6.63e-07	8.15e-05	150.492	0.408843	-4.97188
ENSMUSG00000025058	Tasl	TLR adaptor interacting with endolysosomal SLC15A4	-4.50091	DOWN	6.69e-07	8.18e-05	63.412	0.905589	-4.97014
ENSMUSG00000060063	Alox5ap	arachidonate 5-lipoxygenase activating protein	-5.46333	DOWN	7.27e-07	8.68e-05	695.989	1.10279	-4.95412
ENSMUSG00000030798	Cd37	CD37 antigen	-3.84152	DOWN	7.22e-07	8.68e-05	214.777	0.775244	-4.95523
ENSMUSG00000057722	Lepr	leptin receptor	-3.57956	DOWN	7.39e-07	8.76e-05	24.9668	0.72302	-4.95085
ENSMUSG00000041362	Shtn1	shootin 1	-4.53413	DOWN	7.42e-07	8.76e-05	249.689	0.915966	-4.95011
ENSMUSG00000081665	Pira1	paired-Ig-like receptor A1	-4.42607	DOWN	7.61e-07	8.94e-05	12.6985	0.895051	-4.94505
ENSMUSG00000030707	Coro1a	coronin, actin binding protein 1A	-5.02394	DOWN	7.71e-07	8.96e-05	952.426	1.01646	-4.94258
ENSMUSG00000046167	Gldn	gliomedin	-6.71592	DOWN	7.67e-07	8.96e-05	147.279	1.35851	-4.94359
ENSMUSG00000093938	Evi2b	ecotropic viral integration site 2b	-5.16339	DOWN	7.77e-07	8.98e-05	378.559	1.045	-4.94102
ENSMUSG00000027238	Frmd5	FERM domain containing 5	-4.0821	DOWN	8.22e-07	9.45e-05	182.933	0.827991	-4.93013
ENSMUSG00000030109	Slc6a12	solute carrier family 6 (neurotransmitter transporter, betaine/GABA), member 12	-2.94074	DOWN	8.35e-07	9.48e-05	85.5576	0.596858	-4.92702
ENSMUSG00000051212	Gpr183	G protein-coupled receptor 183	-5.83593	DOWN	8.38e-07	9.48e-05	165.03	1.18466	-4.92624
ENSMUSG00000021071	Trim9	tripartite motif-containing 9	-6.21162	DOWN	8.35e-07	9.48e-05	16.9687	1.26072	-4.92704
ENSMUSG00000042377	Fam83g	family with sequence similarity 83, member G	-3.71744	DOWN	9.46e-07	0.000105877	104.637	0.758272	-4.90251
ENSMUSG00000014603	Alx3	aristaless-like homeobox 3	-5.2045	DOWN	9.68e-07	0.000107762	17.4174	1.06258	-4.89801
ENSMUSG00000039981	Zc3h12d	zinc finger CCCH type containing 12D	-4.92382	DOWN	9.97e-07	0.000110424	59.6956	1.00647	-4.89217
ENSMUSG00000057191	AB124611	cDNA sequence AB124611	-4.53479	DOWN	1.01e-06	0.000110424	116.438	0.927336	-4.89013
ENSMUSG00000021720	Rnf180	ring finger protein 180	-3.58641	DOWN	1e-06	0.000110424	96.6361	0.733256	-4.89107
ENSMUSG00000028356	Ambp	alpha 1 microglobulin/bikunin precursor	-5.82087	DOWN	1.14e-06	0.000123764	16.5772	1.19608	-4.86661
ENSMUSG00000040613	Apobec1	apolipoprotein B mRNA editing enzyme, catalytic polypeptide 1	-2.99068	DOWN	1.15e-06	0.000124273	1115.09	0.61489	-4.86377
ENSMUSG00000005583	Mef2c	myocyte enhancer factor 2C	-2.31027	DOWN	1.15e-06	0.000124273	1371.58	0.474911	-4.86463
ENSMUSG00000038932	Tcfl5	transcription factor-like 5 (basic helix-loop-helix)	-7.10361	DOWN	1.26e-06	0.000134995	219.823	1.46576	-4.84636
ENSMUSG00000050505	Pcdh20	protocadherin 20	-4.23085	DOWN	1.31e-06	0.000140062	124.821	0.874498	-4.83804
ENSMUSG00000001128	Cfp	complement factor properdin	-3.32688	DOWN	1.32e-06	0.000140084	758.811	0.687799	-4.837
ENSMUSG00000037892	Pcdh18	protocadherin 18	-1.07042	DOWN	1.34e-06	0.000141553	5392.61	0.221438	-4.83393
ENSMUSG00000040138	Ndp	Norrie disease (pseudoglioma) (human)	-5.99392	DOWN	1.36e-06	0.000143076	24.0551	1.24083	-4.83058
ENSMUSG00000069378	Prdm6	PR domain containing 6	-8.1765	DOWN	1.37e-06	0.000143076	52.1352	1.69292	-4.82982
ENSMUSG00000035566	Pcdh17	protocadherin 17	-7.1746	DOWN	1.42e-06	0.000146727	212.567	1.48763	-4.82284
ENSMUSG00000006386	Tek	TEK receptor tyrosine kinase	-4.78867	DOWN	1.43e-06	0.000147378	305.575	0.993298	-4.82098
ENSMUSG00000031165	Was	Wiskott-Aldrich syndrome	-5.5527	DOWN	1.52e-06	0.000154587	233.401	1.15476	-4.80854
ENSMUSG00000051439	Cd14	CD14 antigen	-3.43968	DOWN	1.57e-06	0.000157683	1901.52	0.716203	-4.80266
ENSMUSG00000027015	Cybrd1	cytochrome b reductase 1	-4.67431	DOWN	1.6e-06	0.000160359	250.115	0.974151	-4.79834
ENSMUSG00000030793	Pycard	PYD and CARD domain containing	-4.56106	DOWN	1.61e-06	0.000160567	109.172	0.950789	-4.79713
ENSMUSG00000026928	Card9	caspase recruitment domain family, member 9	-4.24507	DOWN	1.63e-06	0.000161209	77.5917	0.885275	-4.7952
ENSMUSG00000048834	Vstm2a	V-set and transmembrane domain containing 2A	-5.65357	DOWN	1.63e-06	0.000161209	13.3293	1.17919	-4.79445
ENSMUSG00000038883	Prl3a1	prolactin family 3, subfamily a, member 1	-6.37904	DOWN	1.67e-06	0.000163032	9.39859	1.33165	-4.79033
ENSMUSG00000019852	Arfgef3	ARFGEF family member 3	-4.37569	DOWN	1.72e-06	0.000167542	146.144	0.914761	-4.78343
ENSMUSG00000031497	Tnfsf13b	tumor necrosis factor (ligand) superfamily, member 13b	-5.25897	DOWN	1.73e-06	0.000167542	20.2162	1.09951	-4.783
ENSMUSG00000030263	Irag2	inositol 1,4,5-triphosphate receptor associated 2	-3.94977	DOWN	1.75e-06	0.000169423	138.386	0.82634	-4.77983
ENSMUSG00000027544	Nfatc2	nuclear factor of activated T cells, cytoplasmic, calcineurin dependent 2	-3.81769	DOWN	1.86e-06	0.000179117	207.958	0.800737	-4.76772
ENSMUSG00000043639	Rbm20	RNA binding motif protein 20	-2.99343	DOWN	1.93e-06	0.000184135	43.124	0.628829	-4.76032
ENSMUSG00000001348	Acp5	acid phosphatase 5, tartrate resistant	-4.19411	DOWN	1.97e-06	0.000186708	448.552	0.881743	-4.75661
ENSMUSG00000018983	E2f2	E2F transcription factor 2	-3.16768	DOWN	2.1e-06	0.000197314	149.252	0.667775	-4.74363
ENSMUSG00000021758	Ddx4	DEAD box helicase 4	-6.1943	DOWN	2.27e-06	0.000211058	43.5653	1.31008	-4.72818
ENSMUSG00000056602	Fry	FRY microtubule binding protein	-3.48921	DOWN	2.31e-06	0.000214084	133.745	0.738551	-4.7244
ENSMUSG00000049115	Agtr1a	angiotensin II receptor, type 1a	-5.89287	DOWN	2.36e-06	0.000217751	260.084	1.24847	-4.72006
ENSMUSG00000034792	Gna15	guanine nucleotide binding protein, alpha 15	-3.51742	DOWN	2.48e-06	0.000227977	94.7865	0.746827	-4.70982
ENSMUSG00000030500	Slc17a6	solute carrier family 17 (sodium-dependent inorganic phosphate cotransporter), member 6	-3.19087	DOWN	2.63e-06	0.000241233	30.3816	0.679283	-4.69741
ENSMUSG00000050926	Dcaf12l2	DDB1 and CUL4 associated factor 12-like 2	-6.27533	DOWN	2.69e-06	0.000242787	9.35628	1.33704	-4.69346
ENSMUSG00000037605	Adgrl3	adhesion G protein-coupled receptor L3	-3.10954	DOWN	2.71e-06	0.00024422	2262.68	0.66282	-4.69138
ENSMUSG00000054520	Sh3bp2	SH3-domain binding protein 2	-1.6629	DOWN	2.76e-06	0.000247348	623.31	0.354721	-4.68791
ENSMUSG00000005268	Prlr	prolactin receptor	-3.78508	DOWN	2.77e-06	0.000247461	53.5882	0.807578	-4.68695
ENSMUSG00000000416	Cttnbp2	cortactin binding protein 2	-5.6513	DOWN	2.85e-06	0.000252908	138.394	1.20712	-4.68163
ENSMUSG00000001819	Hoxd13	homeobox D13	-10.4048	DOWN	2.95e-06	0.000260075	3874.9	2.22601	-4.67418
ENSMUSG00000055069	Rab39	RAB39, member RAS oncogene family	-5.01376	DOWN	2.98e-06	0.000261777	18.4613	1.07315	-4.67198
ENSMUSG00000021943	Gdf10	growth differentiation factor 10	-8.49494	DOWN	3.11e-06	0.000272023	89.3806	1.82168	-4.66324
ENSMUSG00000034009	Rxfp1	relaxin/insulin-like family peptide receptor 1	-5.58072	DOWN	3.13e-06	0.000272389	10.9366	1.19704	-4.66212
ENSMUSG00000016239	Lonrf3	LON peptidase N-terminal domain and ring finger 3	-4.63862	DOWN	3.35e-06	0.000290374	100.488	0.99796	-4.6481
ENSMUSG00000079164	Tlr5	toll-like receptor 5	-3.10639	DOWN	3.43e-06	0.000296349	45.6799	0.669042	-4.64305
ENSMUSG00000024256	Adcyap1	adenylate cyclase activating polypeptide 1	-6.12155	DOWN	3.52e-06	0.000302387	7.66816	1.31986	-4.63804
ENSMUSG00000026185	Igfbp5	insulin-like growth factor binding protein 5	-5.83216	DOWN	3.69e-06	0.000314885	9191.88	1.26019	-4.62798
ENSMUSG00000053025	Sv2b	synaptic vesicle glycoprotein 2b	-6.16614	DOWN	3.84e-06	0.000326504	7.60714	1.33477	-4.61964
ENSMUSG00000033740	St18	suppression of tumorigenicity 18	-3.85899	DOWN	3.96e-06	0.000335187	30.0838	0.836482	-4.61336
ENSMUSG00000042499	Hoxd11	homeobox D11	-8.57528	DOWN	4.04e-06	0.000340577	950.454	1.86047	-4.60921
ENSMUSG00000026725	Tnn	tenascin N	-5.00424	DOWN	4.08e-06	0.000340906	2557.42	1.08614	-4.60736
ENSMUSG00000031665	Sall1	spalt like transcription factor 1	-10.7707	DOWN	4.07e-06	0.000340906	418.934	2.33759	-4.60761
ENSMUSG00000024965	Fermt3	fermitin family member 3	-3.87278	DOWN	4.1e-06	0.000341401	662.196	0.840769	-4.60624
ENSMUSG00000098112	Bin2	bridging integrator 2	-5.54693	DOWN	4.18e-06	0.000347013	165.211	1.20532	-4.60202
ENSMUSG00000030142	Clec4e	C-type lectin domain family 4, member e	-5.5042	DOWN	4.22e-06	0.000348798	80.0436	1.19653	-4.60014
ENSMUSG00000056947	Mab21l1	mab-21-like 1	-5.66805	DOWN	4.34e-06	0.000357332	173.795	1.23372	-4.59429
ENSMUSG00000074417	Pira11	paired-Ig-like receptor A11	-4.40948	DOWN	5.06e-06	0.000413187	22.6601	0.966507	-4.56228
ENSMUSG00000025473	Adam8	a disintegrin and metallopeptidase domain 8	-4.7327	DOWN	5.19e-06	0.000422454	4155.09	1.0386	-4.55681
ENSMUSG00000021451	Sema4d	sema domain, immunoglobulin domain (Ig), transmembrane domain (TM) and short cytoplasmic domain, (semaphorin) 4D	-4.00596	DOWN	5.56e-06	0.000450419	727.041	0.881882	-4.54252
ENSMUSG00000036602	Alx1	ALX homeobox 1	-9.19055	DOWN	5.7e-06	0.00046037	59.2874	2.02564	-4.5371
ENSMUSG00000000094	Tbx4	T-box 4	-12.5097	DOWN	5.76e-06	0.000463342	914.067	2.7585	-4.53494
ENSMUSG00000022408	Fam83f	family with sequence similarity 83, member F	-3.41823	DOWN	6.21e-06	0.000497594	26.6996	0.756402	-4.51906
ENSMUSG00000056270	Prr9	proline rich 9	-6.69732	DOWN	6.46e-06	0.00051516	5.73501	1.48469	-4.51091
ENSMUSG00000059412	Fxyd2	FXYD domain-containing ion transport regulator 2	-3.62034	DOWN	6.67e-06	0.00052839	256.357	0.803817	-4.50393
ENSMUSG00000059326	Csf2ra	colony stimulating factor 2 receptor, alpha, low-affinity (granulocyte-macrophage)	-1.98249	DOWN	6.71e-06	0.000529796	667.013	0.440302	-4.50257
ENSMUSG00000073758	Sh3d21	SH3 domain containing 21	-2.03949	DOWN	7.14e-06	0.000561026	101.464	0.45427	-4.4896
ENSMUSG00000032036	Kirrel3	kirre like nephrin family adhesion molecule 3	-2.62831	DOWN	7.26e-06	0.000566428	450.209	0.585895	-4.48598
ENSMUSG00000029335	Bmp3	bone morphogenetic protein 3	-4.02396	DOWN	7.34e-06	0.000570851	40.7931	0.897498	-4.48353
ENSMUSG00000070304	Scn2b	sodium channel, voltage-gated, type II, beta	-5.20567	DOWN	7.5e-06	0.000581149	8.86383	1.16226	-4.47893
ENSMUSG00000007908	Hmgcll1	3-hydroxymethyl-3-methylglutaryl-Coenzyme A lyase-like 1	-3.17671	DOWN	7.59e-06	0.000585648	80.1657	0.70964	-4.47651
ENSMUSG00000029375	Cxcl15	C-X-C motif chemokine ligand 15	-5.23908	DOWN	7.82e-06	0.000597382	320.16	1.17202	-4.47012
ENSMUSG00000022055	Nefl	neurofilament, light polypeptide	-6.26458	DOWN	7.86e-06	0.000597781	6.64661	1.40178	-4.46902
ENSMUSG00000025813	Homer2	homer scaffolding protein 2	-4.25629	DOWN	8.09e-06	0.000613615	162.526	0.953757	-4.46266
ENSMUSG00000026938	Fcna	ficolin A	-4.41893	DOWN	8.14e-06	0.000615187	56.4323	0.990492	-4.46134
ENSMUSG00000018566	Slc2a4	solute carrier family 2 (facilitated glucose transporter), member 4	-3.40889	DOWN	8.51e-06	0.000637221	36.6363	0.765691	-4.45204
ENSMUSG00000056069	Otulinl	OTU deubiquitinase with linear linkage specificity like	-3.48062	DOWN	8.53e-06	0.000637221	311.719	0.781896	-4.45151
ENSMUSG00000045876	Pcdhb8	protocadherin beta 8	-2.33918	DOWN	8.47e-06	0.000637221	28.8925	0.525311	-4.45294
ENSMUSG00000009670	Tex11	testis expressed gene 11	-7.21106	DOWN	8.67e-06	0.000643263	9.17129	1.6212	-4.44797
ENSMUSG00000039936	Pik3cd	phosphatidylinositol-4,5-bisphosphate 3-kinase catalytic subunit delta	-1.91633	DOWN	8.66e-06	0.000643263	613.397	0.430819	-4.4481
ENSMUSG00000052384	Nrros	negative regulator of reactive oxygen species	-4.16277	DOWN	9.69e-06	0.000714042	469.261	0.940956	-4.42398
ENSMUSG00000049103	Ccr2	C-C motif chemokine receptor 2	-6.26049	DOWN	9.8e-06	0.000719307	20.0503	1.41587	-4.42164
ENSMUSG00000061080	Lsamp	limbic system-associated membrane protein	-6.51251	DOWN	9.84e-06	0.000720231	9.98086	1.47321	-4.42062
ENSMUSG00000038301	Snx10	sorting nexin 10	-1.16189	DOWN	1.04e-05	0.000762045	1059.37	0.263606	-4.40766
ENSMUSG00000027239	Mdk	midkine	-6.67528	DOWN	1.05e-05	0.000764547	236.105	1.51502	-4.40607
ENSMUSG00000055415	Atp10b	ATPase, class V, type 10B	-3.48977	DOWN	1.06e-05	0.000764547	22.1303	0.792146	-4.40546
ENSMUSG00000001227	Sema6b	sema domain, transmembrane domain (TM), and cytoplasmic domain, (semaphorin) 6B	-2.62991	DOWN	1.12e-05	0.000806958	164.77	0.598761	-4.39226
ENSMUSG00000051279	Gdf6	growth differentiation factor 6	-3.78349	DOWN	1.15e-05	0.000823309	166.888	0.862401	-4.38716
ENSMUSG00000078597	Cyp4a12b	cytochrome P450, family 4, subfamily a, polypeptide 12B	-7.60593	DOWN	1.19e-05	0.000853544	13.7243	1.73708	-4.37857
ENSMUSG00000046491	C1qtnf2	C1q and tumor necrosis factor related protein 2	-3.79853	DOWN	1.21e-05	0.000862693	180.988	0.868135	-4.37551
ENSMUSG00000003934	Efnb3	ephrin B3	-2.75039	DOWN	1.23e-05	0.000870858	72.4838	0.62899	-4.37272
ENSMUSG00000031870	Pgr	progesterone receptor	-7.92942	DOWN	1.25e-05	0.000886999	26.1351	1.81535	-4.36798
ENSMUSG00000045498	Pcdhb3	protocadherin beta 3	-1.99406	DOWN	1.26e-05	0.000887964	60.1659	0.456619	-4.36701
ENSMUSG00000051457	Spn	sialophorin	-2.24131	DOWN	1.27e-05	0.000895083	84.9275	0.513527	-4.36454
ENSMUSG00000042425	Frmpd3	FERM and PDZ domain containing 3	-5.38093	DOWN	1.31e-05	0.000919014	79.4197	1.23471	-4.35804
ENSMUSG00000026480	Ncf2	neutrophil cytosolic factor 2	-4.1002	DOWN	1.45e-05	0.00101048	302.158	0.945508	-4.3365
ENSMUSG00000023982	Guca1a	guanylate cyclase activator 1a (retina)	-2.48145	DOWN	1.46e-05	0.00101713	38.1941	0.57251	-4.33433
ENSMUSG00000073295	Nudt11	nudix hydrolase 11	-3.54133	DOWN	1.48e-05	0.00102835	17.6819	0.817643	-4.33115
ENSMUSG00000032291	Crabp1	cellular retinoic acid binding protein I	-4.73651	DOWN	1.49e-05	0.00102835	5303.35	1.09376	-4.33047
ENSMUSG00000035697	Arhgap45	Rho GTPase activating protein 45	-4.34917	DOWN	1.5e-05	0.00103496	532.958	1.00481	-4.32834
ENSMUSG00000020077	Srgn	serglycin	-4.85779	DOWN	1.52e-05	0.00104191	217.013	1.12289	-4.32615
ENSMUSG00000095788	Sirpb1a	signal-regulatory protein beta 1A	-7.54447	DOWN	1.55e-05	0.00106407	11.7894	1.74608	-4.3208
ENSMUSG00000025701	Alox5	arachidonate 5-lipoxygenase	-3.91437	DOWN	1.57e-05	0.00106594	117.321	0.906316	-4.31899
ENSMUSG00000028197	Col24a1	collagen, type XXIV, alpha 1	-3.2549	DOWN	1.59e-05	0.00107713	94.7525	0.754276	-4.31526
ENSMUSG00000013584	Aldh1a2	aldehyde dehydrogenase family 1, subfamily A2	-6.19115	DOWN	1.61e-05	0.00108511	99.0395	1.43562	-4.31254
ENSMUSG00000033200	Tpsg1	tryptase gamma 1	-3.87669	DOWN	1.62e-05	0.00108511	28.4935	0.899001	-4.31223
ENSMUSG00000021730	Hcn1	hyperpolarization activated cyclic nucleotide gated potassium channel 1	-3.734	DOWN	1.68e-05	0.00112058	235.423	0.867623	-4.30371
ENSMUSG00000034786	Gpsm3	G-protein signalling modulator 3 (AGS3-like, C. elegans)	-3.28716	DOWN	1.73e-05	0.00115119	293.403	0.764982	-4.29704
ENSMUSG00000044583	Tlr7	toll-like receptor 7	-4.58698	DOWN	1.77e-05	0.00116924	488.592	1.06868	-4.2922
ENSMUSG00000064329	Scn1a	sodium channel, voltage-gated, type I, alpha	-4.16564	DOWN	1.82e-05	0.00119559	23.6583	0.97195	-4.28586
ENSMUSG00000060780	Lrrtm1	leucine rich repeat transmembrane neuronal 1	-7.7961	DOWN	1.84e-05	0.00120425	25.8901	1.82	-4.28357
ENSMUSG00000055026	Gabrg3	gamma-aminobutyric acid type A receptor, subunit gamma 3	-3.6732	DOWN	1.85e-05	0.0012054	12.4971	0.857689	-4.28267
ENSMUSG00000057948	Unc13d	unc-13 homolog D	-2.44197	DOWN	1.97e-05	0.00126928	37.1435	0.572099	-4.26843
ENSMUSG00000020437	Myo1g	myosin IG	-4.5857	DOWN	1.99e-05	0.0012812	308.567	1.07503	-4.26567
ENSMUSG00000034652	Cd300a	CD300A molecule	-5.01039	DOWN	2.01e-05	0.00129067	83.6842	1.17523	-4.26334
ENSMUSG00000074361	C5ar2	complement component 5a receptor 2	-5.25217	DOWN	2.07e-05	0.00132257	42.4953	1.23371	-4.25721
ENSMUSG00000010142	Tnfrsf13b	tumor necrosis factor receptor superfamily, member 13b	-4.72808	DOWN	2.1e-05	0.00133461	54.088	1.11131	-4.25451
ENSMUSG00000091002	Tcerg1l	transcription elongation regulator 1-like	-7.00843	DOWN	2.28e-05	0.00144779	11.4182	1.65466	-4.23558
ENSMUSG00000000792	Slc5a5	solute carrier family 5 (sodium iodide symporter), member 5	-2.94185	DOWN	2.35e-05	0.00148638	17.8518	0.695638	-4.22899
ENSMUSG00000041670	Rims1	regulating synaptic membrane exocytosis 1	-4.92134	DOWN	2.4e-05	0.00150585	69.0596	1.16508	-4.22405
ENSMUSG00000053687	Dpep2	dipeptidase 2	-3.93498	DOWN	2.4e-05	0.00150585	159.447	0.931515	-4.22428
ENSMUSG00000018008	Cyth4	cytohesin 4	-4.34888	DOWN	2.48e-05	0.00154922	921.515	1.03128	-4.21698
ENSMUSG00000033882	Rbm46	RNA binding motif protein 46	-4.41829	DOWN	2.57e-05	0.00158713	39.5962	1.04976	-4.20887
ENSMUSG00000013707	Tnfaip8l2	tumor necrosis factor, alpha-induced protein 8-like 2	-4.5003	DOWN	2.56e-05	0.00158713	137.91	1.06908	-4.20951
ENSMUSG00000044708	Kcnj10	potassium inwardly-rectifying channel, subfamily J, member 10	-4.17419	DOWN	2.79e-05	0.0017156	18.4237	0.996247	-4.18992
ENSMUSG00000051735	Rinl	Ras and Rab interactor-like	-2.88016	DOWN	2.8e-05	0.00171569	114.964	0.687512	-4.18925
ENSMUSG00000115067	Dpep2	dipeptidase 2	-3.98432	DOWN	2.99e-05	0.00182779	156.331	0.954509	-4.1742
ENSMUSG00000002668	Dennd1c	DENN domain containing 1C	-4.55901	DOWN	3.05e-05	0.00185676	52.7094	1.0933	-4.16997
ENSMUSG00000070390	Nlrp1b	NLR family, pyrin domain containing 1B	-4.69658	DOWN	3.12e-05	0.00189185	41.4728	1.1278	-4.16439
ENSMUSG00000020701	Tmem132e	transmembrane protein 132E	-8.38124	DOWN	3.18e-05	0.00191661	28.4847	2.01467	-4.16011
ENSMUSG00000021294	Kif26a	kinesin family member 26A	-3.90099	DOWN	3.19e-05	0.00191951	40.9079	0.937936	-4.15912
ENSMUSG00000052133	Sema5b	sema domain, seven thrombospondin repeats (type 1 and type 1-like), transmembrane domain (TM) and short cytoplasmic domain, (semaphorin) 5B	-5.52977	DOWN	3.22e-05	0.00192864	97.2874	1.33011	-4.15738
ENSMUSG00000022122	Ednrb	endothelin receptor type B	-5.06568	DOWN	3.42e-05	0.00201767	479.548	1.22246	-4.14384
ENSMUSG00000018774	Cd68	CD68 antigen	-4.46761	DOWN	3.41e-05	0.00201767	1882.33	1.07799	-4.14438
ENSMUSG00000034255	Arhgap27	Rho GTPase activating protein 27	-1.97221	DOWN	3.4e-05	0.00201767	258.084	0.475834	-4.14474
ENSMUSG00000074505	Fat3	FAT atypical cadherin 3	-4.22018	DOWN	3.44e-05	0.0020243	206.933	1.01876	-4.14245
ENSMUSG00000022831	Hcls1	hematopoietic cell specific Lyn substrate 1	-4.57111	DOWN	3.49e-05	0.00204389	702.955	1.10441	-4.13896
ENSMUSG00000034912	Mdga2	MAM domain containing glycosylphosphatidylinositol anchor 2	-5.96789	DOWN	3.54e-05	0.00206565	39.689	1.44295	-4.1359
ENSMUSG00000056724	Nbeal2	neurobeachin-like 2	-1.39884	DOWN	3.56e-05	0.00207241	483.242	0.338331	-4.13451
ENSMUSG00000017897	Eya2	EYA transcriptional coactivator and phosphatase 2	-8.64053	DOWN	3.58e-05	0.00207762	57.8422	2.09047	-4.13331
ENSMUSG00000052981	Ube2ql1	ubiquitin-conjugating enzyme E2Q family-like 1	-3.44403	DOWN	3.6e-05	0.00207931	30.5655	0.83353	-4.13186
ENSMUSG00000081683	Fzd10	frizzled class receptor 10	-4.32177	DOWN	3.64e-05	0.00209891	8.23865	1.04667	-4.12908
ENSMUSG00000033948	Zswim5	zinc finger SWIM-type containing 5	-5.51806	DOWN	3.69e-05	0.00211817	7.72324	1.33727	-4.12635
ENSMUSG00000041703	Zic5	zinc finger protein of the cerebellum 5	-7.0432	DOWN	3.9e-05	0.00222071	94.5467	1.71226	-4.11339
ENSMUSG00000021624	Cd180	CD180 antigen	-2.06866	DOWN	3.91e-05	0.00222071	772.984	0.502962	-4.11296
ENSMUSG00000039462	Col10a1	collagen, type X, alpha 1	-4.2993	DOWN	3.93e-05	0.00222602	2761.33	1.0456	-4.11179
ENSMUSG00000037405	Icam1	intercellular adhesion molecule 1	-3.51184	DOWN	3.94e-05	0.00222924	561.117	0.854287	-4.11084
ENSMUSG00000023571	C1qtnf12	C1q and tumor necrosis factor related 12	-2.17583	DOWN	3.98e-05	0.00224261	264.287	0.529548	-4.10884
ENSMUSG00000031997	Trpc6	transient receptor potential cation channel, subfamily C, member 6	-5.73029	DOWN	4e-05	0.00224933	38.5874	1.39507	-4.10754
ENSMUSG00000042961	Egflam	EGF-like, fibronectin type III and laminin G domains	-3.26766	DOWN	4.02e-05	0.002255	30.0236	0.79576	-4.10634
ENSMUSG00000071847	Apcdd1	adenomatosis polyposis coli down-regulated 1	-2.73237	DOWN	4.17e-05	0.00231625	812.491	0.666806	-4.0977
ENSMUSG00000031962	Cdh15	cadherin 15	-2.75857	DOWN	4.2e-05	0.0023277	13.6556	0.673487	-4.09595
ENSMUSG00000031210	Gpr165	G protein-coupled receptor 165	-6.14938	DOWN	4.24e-05	0.00234068	5.20143	1.50203	-4.09406
ENSMUSG00000027322	Siglec1	sialic acid binding Ig-like lectin 1, sialoadhesin	-4.98057	DOWN	4.29e-05	0.00235393	1028.65	1.21729	-4.09154
ENSMUSG00000038725	Pkhd1l1	polycystic kidney and hepatic disease 1-like 1	-5.85971	DOWN	4.28e-05	0.00235393	8.81883	1.43199	-4.092
ENSMUSG00000038370	Pcp4l1	Purkinje cell protein 4-like 1	-3.42786	DOWN	4.38e-05	0.00239258	788.76	0.838812	-4.08656
ENSMUSG00000027452	Acss1	acyl-CoA synthetase short-chain family member 1	-4.29285	DOWN	4.41e-05	0.00240347	19.5423	1.0509	-4.08491
ENSMUSG00000063506	Arhgap22	Rho GTPase activating protein 22	-1.90442	DOWN	4.44e-05	0.00241164	857.283	0.466367	-4.08352
ENSMUSG00000037913	Tmem156	transmembrane protein 156	-4.55349	DOWN	4.63e-05	0.00249392	9.13382	1.11775	-4.0738
ENSMUSG00000044707	Ccnjl	cyclin J-like	-3.85337	DOWN	4.64e-05	0.00249392	16.635	0.94611	-4.07286
ENSMUSG00000021314	Amph	amphiphysin	-5.31072	DOWN	4.65e-05	0.00249392	17.1215	1.30396	-4.07275
ENSMUSG00000021384	Susd3	sushi domain containing 3	-5.57438	DOWN	4.62e-05	0.00249392	80.1816	1.36828	-4.074
ENSMUSG00000033998	Kcnk1	potassium channel, subfamily K, member 1	-3.70108	DOWN	4.72e-05	0.00252052	10.4678	0.909558	-4.0691
ENSMUSG00000032725	Folr2	folate receptor beta	-4.44389	DOWN	4.81e-05	0.00255683	569.613	1.09334	-4.0645
ENSMUSG00000046006	Gapt	Grb2-binding adaptor, transmembrane	-4.60329	DOWN	5.03e-05	0.00266023	9.37624	1.13545	-4.05416
ENSMUSG00000037016	Frem2	Fras1 related extracellular matrix protein 2	-5.05958	DOWN	5.16e-05	0.00272008	7.86175	1.24978	-4.04837
ENSMUSG00000037994	Slc9b2	solute carrier family 9, subfamily B (NHA2, cation proton antiporter 2), member 2	-3.07919	DOWN	5.34e-05	0.00280809	97.8442	0.762113	-4.04033
ENSMUSG00000022223	Sdr39u1	short chain dehydrogenase/reductase family 39U, member 1	-1.06993	DOWN	5.5e-05	0.0028768	619.333	0.265261	-4.03349
ENSMUSG00000031101	Sash3	SAM and SH3 domain containing 3	-4.60253	DOWN	5.68e-05	0.0029661	122.036	1.14328	-4.02572
ENSMUSG00000018654	Ikzf1	IKAROS family zinc finger 1	-4.89777	DOWN	5.74e-05	0.0029898	270.651	1.21736	-4.02327
ENSMUSG00000037661	Gpr160	G protein-coupled receptor 160	-3.5127	DOWN	5.77e-05	0.00299229	13.136	0.873389	-4.02192
ENSMUSG00000090667	Mdfic2	MyoD family inhibitor domain containing 2	-6.10241	DOWN	5.79e-05	0.00299467	12.1093	1.51758	-4.02115
ENSMUSG00000053930	Shisa6	shisa family member 6	-5.02381	DOWN	5.95e-05	0.00306937	41.77	1.25133	-4.01477
ENSMUSG00000044254	Pcsk9	proprotein convertase subtilisin/kexin type 9	-2.34102	DOWN	5.97e-05	0.0030729	556.98	0.583224	-4.01392
ENSMUSG00000049625	Tifab	TRAF-interacting protein with forkhead-associated domain, family member B	-5.07879	DOWN	6.04e-05	0.00309955	66.4719	1.26612	-4.01131
ENSMUSG00000049721	Gal3st1	galactose-3-O-sulfotransferase 1	-4.38153	DOWN	6.16e-05	0.00313848	72.02	1.09356	-4.00665
ENSMUSG00000040616	Tmem51	transmembrane protein 51	-4.698	DOWN	6.18e-05	0.00314305	128.382	1.17282	-4.00574
ENSMUSG00000042793	Lgr6	leucine-rich repeat-containing G protein-coupled receptor 6	-3.66666	DOWN	6.38e-05	0.00323562	413.361	0.917053	-3.99831
ENSMUSG00000054162	Spock3	sparc/osteonectin, cwcv and kazal-like domains proteoglycan 3	-5.22187	DOWN	6.76e-05	0.00340606	166.096	1.31057	-3.98443
ENSMUSG00000011171	Vipr2	vasoactive intestinal peptide receptor 2	-3.57104	DOWN	6.91e-05	0.00346933	10.0742	0.897361	-3.9795
ENSMUSG00000031662	Snx20	sorting nexin 20	-4.23114	DOWN	7.21e-05	0.00361546	92.1449	1.06602	-3.96911
ENSMUSG00000031264	Btk	Bruton agammaglobulinemia tyrosine kinase	-5.08044	DOWN	7.26e-05	0.00361987	186.196	1.28045	-3.96769
ENSMUSG00000049001	Ndnf	neuron-derived neurotrophic factor	-4.03562	DOWN	7.41e-05	0.00368076	2925.86	1.01843	-3.96259
ENSMUSG00000069793	Slfn9	schlafen 9	-2.40187	DOWN	7.47e-05	0.00370028	1288.67	0.606416	-3.96077
ENSMUSG00000063297	Luzp2	leucine zipper protein 2	-6.98276	DOWN	7.53e-05	0.00372272	6.77598	1.76387	-3.95877
ENSMUSG00000074677	Sirpb1c	signal-regulatory protein beta 1C	-7.57889	DOWN	8.01e-05	0.00391455	23.2876	1.92164	-3.94396
ENSMUSG00000055254	Ntrk2	neurotrophic tyrosine kinase, receptor, type 2	-6.03642	DOWN	8.01e-05	0.00391455	487.877	1.53047	-3.94415
ENSMUSG00000020183	Cpm	carboxypeptidase M	-3.15926	DOWN	8.05e-05	0.00391478	350.734	0.801264	-3.94285
ENSMUSG00000037625	Cldn11	claudin 11	-3.11082	DOWN	8.13e-05	0.00393239	19.1323	0.789414	-3.94067
ENSMUSG00000034845	Plvap	plasmalemma vesicle associated protein	-2.6578	DOWN	8.37e-05	0.00404107	33.3856	0.675669	-3.93358
ENSMUSG00000031304	Il2rg	interleukin 2 receptor, gamma chain	-2.46284	DOWN	8.55e-05	0.00408664	133.989	0.626923	-3.92846
ENSMUSG00000003644	Rps6ka1	ribosomal protein S6 kinase polypeptide 1	-1.45482	DOWN	8.58e-05	0.00408664	1036.42	0.370409	-3.92761
ENSMUSG00000030589	Rasgrp4	RAS guanyl releasing protein 4	-1.17077	DOWN	8.58e-05	0.00408664	197.452	0.298084	-3.92764
ENSMUSG00000066687	Zbtb16	zinc finger and BTB domain containing 16	-6.01342	DOWN	8.56e-05	0.00408664	7.87262	1.53089	-3.92806
ENSMUSG00000004837	Grap	GRB2-related adaptor protein	-4.25719	DOWN	8.54e-05	0.00408664	55.9083	1.08362	-3.92867
ENSMUSG00000021719	Rgs7bp	regulator of G-protein signalling 7 binding protein	-4.53748	DOWN	8.5e-05	0.00408664	33.0238	1.15466	-3.92971
ENSMUSG00000095407	Tmem200c	transmembrane protein 200C	-5.61581	DOWN	9.16e-05	0.00434431	6.59778	1.43561	-3.91179
ENSMUSG00000054702	Ap1s3	adaptor-related protein complex AP-1, sigma 3	-2.1173	DOWN	9.19e-05	0.00434743	98.6474	0.541367	-3.91102
ENSMUSG00000049107	Ntf3	neurotrophin 3	-3.23384	DOWN	9.23e-05	0.00434743	67.6072	0.82708	-3.90995
ENSMUSG00000014164	Klhl3	kelch-like 3	-2.52181	DOWN	9.24e-05	0.00434743	135.011	0.645029	-3.90961
ENSMUSG00000042750	Bex2	brain expressed X-linked 2	-3.72387	DOWN	9.42e-05	0.00440536	13.7609	0.953571	-3.90519
ENSMUSG00000050549	Fam241a	family with sequence similarity 241, member A	-2.01939	DOWN	9.53e-05	0.00443378	199.641	0.517498	-3.90222
ENSMUSG00000102697	Pcdhac2	protocadherin alpha subfamily C, 2	-3.30721	DOWN	9.54e-05	0.00443378	981.194	0.847562	-3.90203
ENSMUSG00000052160	Pld4	phospholipase D family member 4	-4.88897	DOWN	9.67e-05	0.00448464	926.537	1.25399	-3.89874
ENSMUSG00000060791	Gmfg	glia maturation factor, gamma	-4.36299	DOWN	9.74e-05	0.00449553	22.9336	1.11955	-3.89709
ENSMUSG00000024697	Gna14	guanine nucleotide binding protein, alpha 14	-2.64809	DOWN	9.73e-05	0.00449553	44.5023	0.679488	-3.89719
ENSMUSG00000047238	Mageh1	MAGE family member H1	-1.16688	DOWN	9.77e-05	0.00449978	849.815	0.299482	-3.89633
ENSMUSG00000069515	Lyz1	lysozyme 1	-5.04368	DOWN	9.84e-05	0.0045224	115.711	1.29505	-3.89459
ENSMUSG00000022303	Dcstamp	dendrocyte expressed seven transmembrane protein	-4.53957	DOWN	0.000102459	0.00470045	11.9857	1.16858	-3.88469
ENSMUSG00000028463	Car9	carbonic anhydrase 9	-1.55866	DOWN	0.000112292	0.00509629	56.8831	0.403549	-3.86237
ENSMUSG00000021057	Akap5	A kinase anchor protein 5	-2.40038	DOWN	0.000115328	0.00522286	48.8109	0.622529	-3.85585
ENSMUSG00000042371	Slc5a10	solute carrier family 5 (sodium/glucose cotransporter), member 10	-3.401	DOWN	0.000120348	0.00543856	17.655	0.884429	-3.84542
ENSMUSG00000029915	Clec5a	C-type lectin domain family 5, member a	-5.02818	DOWN	0.000122349	0.00551718	358.435	1.30895	-3.84137
ENSMUSG00000029919	Hpgds	hematopoietic prostaglandin D synthase	-5.00229	DOWN	0.000124779	0.00560018	371.664	1.30385	-3.83654
ENSMUSG00000038602	Slc35f1	solute carrier family 35, member F1	-4.66322	DOWN	0.000124541	0.00560018	86.7697	1.21533	-3.83701
ENSMUSG00000023915	Tnfrsf21	tumor necrosis factor receptor superfamily, member 21	-1.4539	DOWN	0.000124984	0.00560018	1159.4	0.379	-3.83614
ENSMUSG00000029379	Cxcl3	C-X-C motif chemokine ligand 3	-4.58328	DOWN	0.000126487	0.00565461	28.8233	1.19568	-3.8332
ENSMUSG00000015968	Cacna1d	calcium channel, voltage-dependent, L type, alpha 1D subunit	-3.47313	DOWN	0.000126886	0.00565461	93.5133	0.906249	-3.83243
ENSMUSG00000033082	Clec1a	C-type lectin domain family 1, member a	-4.60581	DOWN	0.000130916	0.0058167	11.811	1.20422	-3.82473
ENSMUSG00000038884	Shfl	shiftless antiviral inhibitor of ribosomal frameshifting	-2.29508	DOWN	0.000135145	0.005992	156.186	0.601296	-3.81689
ENSMUSG00000020573	Pik3cg	phosphatidylinositol-4,5-bisphosphate 3-kinase catalytic subunit gamma	-4.56222	DOWN	0.000138407	0.00612379	390.75	1.19712	-3.811
ENSMUSG00000067001	Serpinb7	serine (or cysteine) peptidase inhibitor, clade B, member 7	-5.43568	DOWN	0.000139393	0.00615456	5.09519	1.42697	-3.80924
ENSMUSG00000020577	Tspan13	tetraspanin 13	-2.9741	DOWN	0.000140193	0.00617698	327.322	0.781048	-3.80783
ENSMUSG00000079277	Hoxd3	homeobox D3	-4.13366	DOWN	0.000140809	0.00619122	30.0382	1.08588	-3.80674
ENSMUSG00000020607	Lratd1	LRAT domain containing 1	-3.52858	DOWN	0.000141314	0.00620054	96.2457	0.927145	-3.80586
ENSMUSG00000029553	Tfec	transcription factor EC	-4.68498	DOWN	0.000142317	0.00623159	22.4544	1.23156	-3.80411
ENSMUSG00000028717	Tal1	T cell acute lymphocytic leukemia 1	-5.07335	DOWN	0.000142664	0.0062339	61.3491	1.33386	-3.8035
ENSMUSG00000021587	Pcsk1	proprotein convertase subtilisin/kexin type 1	-4.79202	DOWN	0.000143182	0.00624364	34.0592	1.26019	-3.80261
ENSMUSG00000045404	Kcnk13	potassium channel, subfamily K, member 13	-4.62173	DOWN	0.00014654	0.00636379	99.8191	1.21725	-3.79686
ENSMUSG00000039853	Trim14	tripartite motif-containing 14	-3.69436	DOWN	0.000149457	0.00647717	71.1533	0.974258	-3.79197
ENSMUSG00000032854	Ugt8a	UDP galactosyltransferase 8A	-5.38907	DOWN	0.000149892	0.00648274	7.73729	1.42145	-3.79125
ENSMUSG00000029373	Pf4	platelet factor 4	-5.0778	DOWN	0.000152141	0.00656659	85.3271	1.34065	-3.78755
ENSMUSG00000058818	Pirb	paired Ig-like receptor B	-4.65347	DOWN	0.000157167	0.00672898	343.356	1.23125	-3.77946
ENSMUSG00000022231	Sema5a	sema domain, seven thrombospondin repeats (type 1 and type 1-like), transmembrane domain (TM) and short cytoplasmic domain, (semaphorin) 5A	-1.95217	DOWN	0.000157176	0.00672898	1778.63	0.516522	-3.77945
ENSMUSG00000027435	Cd93	CD93 antigen	-3.51034	DOWN	0.000158677	0.00675225	687.08	0.92938	-3.77708
ENSMUSG00000060240	Cend1	cell cycle exit and neuronal differentiation 1	-3.20505	DOWN	0.000158336	0.00675225	305.088	0.848433	-3.77762
ENSMUSG00000024036	Slc37a1	solute carrier family 37 (glycerol-3-phosphate transporter), member 1	-3.0646	DOWN	0.000158556	0.00675225	11.1553	0.811326	-3.77727
ENSMUSG00000029096	Htra3	HtrA serine peptidase 3	-2.78045	DOWN	0.00015957	0.0067766	347.563	0.736409	-3.77568
ENSMUSG00000032528	Vipr1	vasoactive intestinal peptide receptor 1	-3.64967	DOWN	0.000159942	0.0067788	18.0121	0.966773	-3.7751
ENSMUSG00000052302	Tbc1d30	TBC1 domain family, member 30	-2.58655	DOWN	0.000163887	0.00690447	30.5184	0.686266	-3.76902
ENSMUSG00000040552	C3ar1	complement component 3a receptor 1	-4.08386	DOWN	0.0001684	0.00705248	1815.56	1.08549	-3.76224
ENSMUSG00000046410	Kcnk6	potassium inwardly-rectifying channel, subfamily K, member 6	-2.48055	DOWN	0.000175495	0.00733508	256.251	0.661143	-3.75191
ENSMUSG00000048865	Arhgap30	Rho GTPase activating protein 30	-4.59954	DOWN	0.000179133	0.00747234	415.078	1.2276	-3.74676
ENSMUSG00000026358	Rgs1	regulator of G-protein signaling 1	-5.84706	DOWN	0.000183061	0.00762118	40.7095	1.56283	-3.74131
ENSMUSG00000024451	Arap3	ArfGAP with RhoGAP domain, ankyrin repeat and PH domain 3	-3.24759	DOWN	0.000188526	0.00781791	434.731	0.869755	-3.73392
ENSMUSG00000009876	Cox4i2	cytochrome c oxidase subunit 4I2	-3.08621	DOWN	0.00019014	0.00783873	10.7519	0.82701	-3.73177
ENSMUSG00000023043	Krt18	keratin 18	-4.1634	DOWN	0.000190096	0.00783873	49.2343	1.11565	-3.73183
ENSMUSG00000051506	Wdfy4	WD repeat and FYVE domain containing 4	-4.73008	DOWN	0.000192414	0.00791704	319.036	1.26853	-3.72877
ENSMUSG00000056413	Adap1	ArfGAP with dual PH domains 1	-4.40232	DOWN	0.000200429	0.00821489	160.589	1.1839	-3.71847
ENSMUSG00000001823	Hoxd12	homeobox D12	-9.36289	DOWN	0.00020424	0.00828723	586.652	2.52117	-3.71371
ENSMUSG00000028031	Dkk2	dickkopf WNT signaling pathway inhibitor 2	-4.80157	DOWN	0.000204008	0.00828723	3284.98	1.29283	-3.714
ENSMUSG00000045114	Prrt2	proline-rich transmembrane protein 2	-2.53523	DOWN	0.000204113	0.00828723	177.455	0.682638	-3.71387
ENSMUSG00000035451	Foxa1	forkhead box A1	-4.02703	DOWN	0.000203024	0.00828723	44.1393	1.08393	-3.71522
ENSMUSG00000052316	Lrrc15	leucine rich repeat containing 15	-2.70818	DOWN	0.00021396	0.00856275	1909.81	0.731557	-3.70194
ENSMUSG00000059994	Fcrl1	Fc receptor-like 1	-6.43975	DOWN	0.000216224	0.00862027	21.1654	1.74082	-3.69927
ENSMUSG00000028264	Spaca1	sperm acrosome associated 1	-6.38001	DOWN	0.000216434	0.00862027	4.05569	1.72478	-3.69902
ENSMUSG00000045589	Frrs1l	ferric-chelate reductase 1 like	-3.15465	DOWN	0.000219736	0.00873533	25.592	0.853722	-3.69517
ENSMUSG00000058099	Nfam1	Nfat activating molecule with ITAM motif 1	-4.17769	DOWN	0.000224466	0.00888993	500.997	1.13224	-3.68976
ENSMUSG00000015947	Fcgr1	Fc receptor, IgG, high affinity I	-5.37666	DOWN	0.000226545	0.00895551	330.753	1.45811	-3.68741
ENSMUSG00000003279	Dlgap1	DLG associated protein 1	-3.01098	DOWN	0.000227695	0.00898418	55.3669	0.816843	-3.68612
ENSMUSG00000063193	Cd300lb	CD300 molecule like family member B	-3.35321	DOWN	0.000228317	0.00899193	312.899	0.909856	-3.68543
ENSMUSG00000040536	Necab1	N-terminal EF-hand calcium binding protein 1	-3.34521	DOWN	0.000229998	0.00900786	19.4858	0.908146	-3.68356
ENSMUSG00000053465	Hs6st3	heparan sulfate 6-O-sulfotransferase 3	-3.77334	DOWN	0.000229999	0.00900786	20.5548	1.02437	-3.68356
ENSMUSG00000038879	Nipal2	NIPA-like domain containing 2	-2.42353	DOWN	0.000229988	0.00900786	52.9346	0.657928	-3.68357
ENSMUSG00000025658	Cnksr2	connector enhancer of kinase suppressor of Ras 2	-5.16305	DOWN	0.000231037	0.00901514	5.3072	1.40208	-3.68241
ENSMUSG00000051599	Pcdhb2	protocadherin beta 2	-1.89988	DOWN	0.000233668	0.009101	59.6084	0.516338	-3.67953
ENSMUSG00000027820	Mme	membrane metallo endopeptidase	-3.42781	DOWN	0.00024149	0.00935398	4912.46	0.933723	-3.67112
ENSMUSG00000054404	Slfn5	schlafen 5	-5.09023	DOWN	0.000246497	0.00953046	419.037	1.38854	-3.66587
ENSMUSG00000029337	Fgf5	fibroblast growth factor 5	-5.06839	DOWN	0.00025045	0.00964804	149.267	1.38413	-3.6618
ENSMUSG00000090122	Kcne5	potassium voltage-gated channel subfamily E regulatory subunit 5	-4.14962	DOWN	0.000253297	0.00971236	17.2245	1.13412	-3.6589
ENSMUSG00000032358	Fam83b	family with sequence similarity 83, member B	-5.97259	DOWN	0.000253498	0.00971236	4.58695	1.63244	-3.6587
ENSMUSG00000025735	Rhbdl1	rhomboid like 1	-1.62559	DOWN	0.00026029	0.0099366	73.8531	0.445132	-3.65192
ENSMUSG00000046480	Scn4b	sodium channel, type IV, beta	-4.10828	DOWN	0.00026615	0.0101238	9.40534	1.12673	-3.6462
ENSMUSG00000035352	Ccl12	C-C motif chemokine ligand 12	-4.69848	DOWN	0.000267725	0.0101472	61.3144	1.28913	-3.64468
ENSMUSG00000062585	Cnr2	cannabinoid receptor 2	-3.5618	DOWN	0.000269452	0.0101943	57.5199	0.977704	-3.64303
ENSMUSG00000000365	Rnf17	ring finger protein 17	-4.22139	DOWN	0.000270895	0.0102307	16.7684	1.1592	-3.64165
ENSMUSG00000052496	Pkdrej	polycystin (PKD) family receptor for egg jelly	-4.11114	DOWN	0.000275521	0.0103868	5.98678	1.13027	-3.63729
ENSMUSG00000059325	Hopx	HOP homeobox	-3.47263	DOWN	0.000278567	0.0104829	359.75	0.955474	-3.63446
ENSMUSG00000026986	Hnmt	histamine N-methyltransferase	-6.163	DOWN	0.000298743	0.0111431	8.6521	1.70419	-3.61639
ENSMUSG00000049265	Kcnk3	potassium channel, subfamily K, member 3	-4.04985	DOWN	0.000300538	0.0111903	257.905	1.12034	-3.61484
ENSMUSG00000054976	Nyap2	neuronal tyrosine-phophorylated phosphoinositide 3-kinase adaptor 2	-4.91531	DOWN	0.000302677	0.0112501	25.689	1.36045	-3.613
ENSMUSG00000039057	Myo16	myosin XVI	-4.23333	DOWN	0.000308168	0.0114341	22.0919	1.17321	-3.60834
ENSMUSG00000027070	Lrp2	low density lipoprotein receptor-related protein 2	-2.40992	DOWN	0.000310068	0.0114666	249.355	0.66817	-3.60674
ENSMUSG00000021536	Adcy2	adenylate cyclase 2	-3.50612	DOWN	0.000317035	0.0117005	365.431	0.97366	-3.60097
ENSMUSG00000030220	Arhgdib	Rho, GDP dissociation inhibitor beta	-1.11041	DOWN	0.000319172	0.0117394	6919.29	0.308515	-3.59922
ENSMUSG00000041439	Mfsd6	major facilitator superfamily domain containing 6	-2.51382	DOWN	0.000331137	0.0121163	460.191	0.700299	-3.58964
ENSMUSG00000022132	Cldn10	claudin 10	-4.30137	DOWN	0.000335723	0.0122315	17.2163	1.19947	-3.58605
ENSMUSG00000060512	0610040J01Rik	RIKEN cDNA 0610040J01 gene	-3.11944	DOWN	0.000344881	0.0124895	9.65111	0.871591	-3.57902
ENSMUSG00000031112	Stk26	serine/threonine kinase 26	-3.96837	DOWN	0.000348352	0.0125937	195.91	1.1096	-3.5764
ENSMUSG00000067370	B3galt4	UDP-Gal:betaGlcNAc beta 1,3-galactosyltransferase, polypeptide 4	-1.67001	DOWN	0.000361157	0.0130343	142.943	0.468189	-3.56695
ENSMUSG00000029923	Rab19	RAB19, member RAS oncogene family	-4.81477	DOWN	0.000361871	0.0130355	6.73976	1.35002	-3.56643
ENSMUSG00000055022	Cntn1	contactin 1	-5.47955	DOWN	0.000362422	0.0130355	45.3468	1.53659	-3.56604
ENSMUSG00000078945	Naip2	NLR family, apoptosis inhibitory protein 2	-3.34382	DOWN	0.000367799	0.0131617	123.482	0.938702	-3.56217
ENSMUSG00000056043	Rgs9bp	regulator of G-protein signalling 9 binding protein	-1.98744	DOWN	0.000374482	0.0133332	53.3704	0.55867	-3.55744
ENSMUSG00000030077	Chl1	cell adhesion molecule L1-like	-4.65764	DOWN	0.000387679	0.0137337	93.335	1.31263	-3.54833
ENSMUSG00000031712	Il15	interleukin 15	-2.78958	DOWN	0.000397234	0.0140255	66.4298	0.787592	-3.54191
ENSMUSG00000035916	Ptprq	protein tyrosine phosphatase receptor type Q	-3.42175	DOWN	0.000401964	0.0141686	424.182	0.966926	-3.53879
ENSMUSG00000030560	Ctsc	cathepsin C	-3.14828	DOWN	0.000413412	0.0144996	2452.95	0.891517	-3.53137
ENSMUSG00000038608	Dock10	dedicator of cytokinesis 10	-3.65134	DOWN	0.000416383	0.0145555	578.261	1.03453	-3.52948
ENSMUSG00000039838	Slc45a1	solute carrier family 45, member 1	-3.22827	DOWN	0.000417686	0.0145582	13.5157	0.914875	-3.52865
ENSMUSG00000036246	Gmip	Gem-interacting protein	-1.05209	DOWN	0.000419901	0.0145582	802.125	0.298274	-3.52725
ENSMUSG00000019647	Sema6a	sema domain, transmembrane domain (TM), and cytoplasmic domain, (semaphorin) 6A	-2.29346	DOWN	0.000419314	0.0145582	1626.19	0.650144	-3.52762
ENSMUSG00000035283	Adrb1	adrenergic receptor, beta 1	-3.60928	DOWN	0.000418128	0.0145582	24.1975	1.02293	-3.52837
ENSMUSG00000028417	Tal2	T cell acute lymphocytic leukemia 2	-2.55061	DOWN	0.000422526	0.0146252	12.4712	0.723454	-3.5256
ENSMUSG00000029047	Pex10	peroxisomal biogenesis factor 10	-1.15705	DOWN	0.000425538	0.0147054	198.405	0.328361	-3.52372
ENSMUSG00000022148	Fyb	FYN binding protein	-1.31564	DOWN	0.000427607	0.0147291	1564.25	0.373504	-3.52243
ENSMUSG00000038259	Gdf5	growth differentiation factor 5	-3.08433	DOWN	0.000444952	0.0152415	51.73	0.878256	-3.51188
ENSMUSG00000038402	Foxf2	forkhead box F2	-2.37189	DOWN	0.000445375	0.0152415	310.685	0.67544	-3.51163
ENSMUSG00000019856	Fam184a	family with sequence similarity 184, member A	-3.27557	DOWN	0.000456869	0.0155844	34.5182	0.934582	-3.50485
ENSMUSG00000021880	Rnase6	ribonuclease, RNase A family, 6	-5.04807	DOWN	0.000464374	0.0158149	6.61263	1.4421	-3.50051
ENSMUSG00000022488	Nckap1l	NCK associated protein 1 like	-4.43835	DOWN	0.000478824	0.0162546	1617.35	1.27088	-3.49233
ENSMUSG00000026587	Astn1	astrotactin 1	-4.87843	DOWN	0.000481967	0.0163351	8.50861	1.3976	-3.49058
ENSMUSG00000031390	Avpr2	arginine vasopressin receptor 2	-4.57706	DOWN	0.000486962	0.0164246	36.0325	1.3123	-3.48783
ENSMUSG00000039200	Atf7ip2	activating transcription factor 7 interacting protein 2	-4.06703	DOWN	0.000487713	0.0164246	19.0498	1.1662	-3.48742
ENSMUSG00000053158	Fes	feline sarcoma oncogene	-2.28906	DOWN	0.000491156	0.016488	677.858	0.656732	-3.48553
ENSMUSG00000042436	Mfap4	microfibrillar-associated protein 4	-3.10313	DOWN	0.000490453	0.016488	3406.49	0.890191	-3.48592
ENSMUSG00000027883	Gpsm2	G-protein signalling modulator 2 (AGS3-like, C. elegans)	-1.59578	DOWN	0.000493088	0.0165267	2678.76	0.457967	-3.48448
ENSMUSG00000050010	Shisa3	shisa family member 3	-3.021	DOWN	0.000504239	0.0168347	22.8905	0.868481	-3.47849
ENSMUSG00000050447	Lypd6	LY6/PLAUR domain containing 6	-2.7561	DOWN	0.000511982	0.0169451	178.67	0.793258	-3.47441
ENSMUSG00000025529	Zfp711	zinc finger protein 711	-5.48116	DOWN	0.000509921	0.0169451	4.19947	1.57709	-3.47549
ENSMUSG00000023911	Flywch2	FLYWCH family member 2	-2.38645	DOWN	0.000516817	0.0170784	55.5867	0.687366	-3.47189
ENSMUSG00000031224	Magee2	MAGE family member E2	-5.61196	DOWN	0.000529139	0.0174311	5.02162	1.61935	-3.46555
ENSMUSG00000042379	Esm1	endothelial cell-specific molecule 1	-5.29289	DOWN	0.00052877	0.0174311	79.9017	1.5272	-3.46574
ENSMUSG00000037463	Fbxo27	F-box protein 27	-1.58527	DOWN	0.000536029	0.0175682	32.9891	0.457895	-3.46207
ENSMUSG00000071715	Ncf4	neutrophil cytosolic factor 4	-4.28865	DOWN	0.000536623	0.0175682	180.701	1.23886	-3.46178
ENSMUSG00000079445	B3gnt7	UDP-GlcNAc:betaGal beta-1,3-N-acetylglucosaminyltransferase 7	-3.33566	DOWN	0.000544976	0.0177866	34.2278	0.964727	-3.45762
ENSMUSG00000024500	Ppp2r2b	protein phosphatase 2, regulatory subunit B, beta	-7.04874	DOWN	0.000547158	0.0178303	48.9642	2.03925	-3.45654
ENSMUSG00000022523	Fgf12	fibroblast growth factor 12	-6.18689	DOWN	0.000550696	0.017918	8.07778	1.79081	-3.4548
ENSMUSG00000031239	Itm2a	integral membrane protein 2A	-2.03585	DOWN	0.000552753	0.0179573	6256.65	0.589452	-3.4538
ENSMUSG00000091055	Siglec15	sialic acid binding Ig-like lectin 15	-5.18285	DOWN	0.000575053	0.018596	10.2519	1.50528	-3.44312
ENSMUSG00000039357	Fut11	fucosyltransferase 11	-1.03987	DOWN	0.000576883	0.0186267	1569.18	0.302088	-3.44226
ENSMUSG00000022180	Slc7a8	solute carrier family 7 (cationic amino acid transporter, y+ system), member 8	-4.09668	DOWN	0.000583964	0.0188266	747.261	1.19126	-3.43896
ENSMUSG00000053559	Smagp	small cell adhesion glycoprotein	-4.48781	DOWN	0.000598278	0.0191712	68.2289	1.30749	-3.43239
ENSMUSG00000030148	Clec4a2	C-type lectin domain family 4, member a2	-3.7155	DOWN	0.000600727	0.0192205	109.941	1.08283	-3.43129
ENSMUSG00000045573	Penk	preproenkephalin	-4.37007	DOWN	0.000610166	0.0194343	8565.93	1.27517	-3.42705
ENSMUSG00000050103	Agmo	alkylglycerol monooxygenase	-3.99394	DOWN	0.000609875	0.0194343	29.3209	1.16537	-3.42718
ENSMUSG00000005338	Cadm3	cell adhesion molecule 3	-4.1663	DOWN	0.000620109	0.0196917	32.6618	1.21727	-3.42266
ENSMUSG00000018986	Slfn3	schlafen 3	-5.19179	DOWN	0.000624558	0.0198033	18.4691	1.51775	-3.42072
ENSMUSG00000037624	Kcnk2	potassium channel, subfamily K, member 2	-2.03361	DOWN	0.000631389	0.0199511	539.11	0.595013	-3.41776
ENSMUSG00000047907	Tshz2	teashirt zinc finger family member 2	-4.57805	DOWN	0.000632052	0.0199511	857.592	1.3396	-3.41747
ENSMUSG00000024727	Trpm6	transient receptor potential cation channel, subfamily M, member 6	-2.59403	DOWN	0.000642555	0.0202524	34.4678	0.760048	-3.41299
ENSMUSG00000015879	Fam184b	family with sequence similarity 184, member B	-4.07421	DOWN	0.000654677	0.020576	7.4581	1.19552	-3.40789
ENSMUSG00000030553	Pgpep1l	pyroglutamyl-peptidase I-like	-3.43463	DOWN	0.000654767	0.020576	6.90044	1.00786	-3.40785
ENSMUSG00000026288	Inpp5d	inositol polyphosphate-5-phosphatase D	-4.35308	DOWN	0.000656395	0.0205966	715.645	1.27762	-3.40717
ENSMUSG00000051951	Xkr4	X-linked Kx blood group related 4	-4.06734	DOWN	0.000661871	0.0206861	23.3501	1.19455	-3.4049
ENSMUSG00000040164	Kcns1	K+ voltage-gated channel, subfamily S, 1	-3.00835	DOWN	0.00066298	0.0206861	22.3244	0.883653	-3.40445
ENSMUSG00000054626	Xlr	X-linked lymphocyte-regulated	-2.8993	DOWN	0.000663159	0.0206861	14.9717	0.851641	-3.40437
ENSMUSG00000000562	Adora3	adenosine A3 receptor	-5.98732	DOWN	0.000670166	0.0208431	4.16328	1.7602	-3.4015
ENSMUSG00000054679	Srsf12	serine and arginine-rich splicing factor 12	-3.49044	DOWN	0.000673374	0.0209122	54.7721	1.02654	-3.4002
ENSMUSG00000021448	Shc3	src homology 2 domain-containing transforming protein C3	-5.58455	DOWN	0.000676233	0.0209702	9.25818	1.64298	-3.39904
ENSMUSG00000026828	Galnt5	polypeptide N-acetylgalactosaminyltransferase 5	-3.49798	DOWN	0.00068929	0.0213438	81.3402	1.03069	-3.3938
ENSMUSG00000031849	Comp	cartilage oligomeric matrix protein	-3.47797	DOWN	0.00069237	0.0213766	311.041	1.02517	-3.39258
ENSMUSG00000071604	Entrep1	endosomal transmembrane epsin interactor 1	-3.59392	DOWN	0.000722436	0.0222075	56.37	1.063	-3.38092
ENSMUSG00000041235	Chd7	chromodomain helicase DNA binding protein 7	-2.25107	DOWN	0.000732174	0.0224416	157.399	0.666542	-3.37724
ENSMUSG00000027315	Spint1	serine protease inhibitor, Kunitz type 1	-3.51863	DOWN	0.000736014	0.0225267	16.8975	1.04231	-3.3758
ENSMUSG00000032698	Lmo2	LIM domain only 2	-4.18966	DOWN	0.000739155	0.0225902	281.005	1.24152	-3.37463
ENSMUSG00000041423	Paqr6	progestin and adipoQ receptor family member VI	-3.7182	DOWN	0.000742172	0.0226496	14.3801	1.10218	-3.37351
ENSMUSG00000062209	Erbb4	erb-b2 receptor tyrosine kinase 4	-4.23604	DOWN	0.000752772	0.0229163	5.59918	1.25713	-3.3696
ENSMUSG00000041261	Car8	carbonic anhydrase 8	-3.29377	DOWN	0.000767188	0.0232453	200.91	0.979016	-3.36437
ENSMUSG00000020377	Ltc4s	leukotriene C4 synthase	-1.29238	DOWN	0.000770108	0.0233004	39.5396	0.384257	-3.36332
ENSMUSG00000026208	Des	desmin	-2.96032	DOWN	0.000780882	0.0234254	611.669	0.881183	-3.35948
ENSMUSG00000064330	Pde6h	phosphodiesterase 6H, cGMP-specific, cone, gamma	-1.06222	DOWN	0.000779398	0.0234254	2866.66	0.316135	-3.36001
ENSMUSG00000044737	Klk14	kallikrein related-peptidase 14	-4.38823	DOWN	0.000776688	0.0234254	6.68418	1.30564	-3.36097
ENSMUSG00000049493	Pls1	plastin 1 (I-isoform)	-3.88772	DOWN	0.000780685	0.0234254	54.0764	1.15721	-3.35955
ENSMUSG00000031517	Gpm6a	glycoprotein m6a	-5.49365	DOWN	0.000782688	0.0234326	5.88447	1.63558	-3.35885
ENSMUSG00000020905	Usp43	ubiquitin specific peptidase 43	-3.32388	DOWN	0.000791609	0.0236465	5.56506	0.990513	-3.35571
ENSMUSG00000034435	Tmem30b	transmembrane protein 30B	-2.41443	DOWN	0.000800169	0.0238349	143.035	0.720136	-3.35274
ENSMUSG00000001930	Vwf	Von Willebrand factor	-2.38241	DOWN	0.000824311	0.0244989	73.0589	0.712338	-3.3445
ENSMUSG00000039146	Ifi44l	interferon-induced protein 44 like	-4.93995	DOWN	0.000829708	0.0245516	43.0542	1.47784	-3.34269
ENSMUSG00000029123	Stk32b	serine/threonine kinase 32B	-3.63105	DOWN	0.00082937	0.0245516	11.4465	1.08623	-3.3428
ENSMUSG00000021983	Atp8a2	ATPase, aminophospholipid transporter-like, class I, type 8A, member 2	-2.27823	DOWN	0.000830034	0.0245516	22.0181	0.681579	-3.34258
ENSMUSG00000102312	Pcdha3	protocadherin alpha 3	-2.78938	DOWN	0.000833021	0.0246055	543.584	0.834748	-3.34158
ENSMUSG00000039621	Prex1	phosphatidylinositol-3,4,5-trisphosphate-dependent Rac exchange factor 1	-3.139	DOWN	0.000850041	0.0249473	395.283	0.940958	-3.33596
ENSMUSG00000050830	Vwc2	von Willebrand factor C domain containing 2	-6.80052	DOWN	0.00085049	0.0249473	14.8132	2.03864	-3.33582
ENSMUSG00000072437	Nanos1	nanos C2HC-type zinc finger 1	-1.2056	DOWN	0.000869291	0.0254283	488.952	0.362072	-3.32973
ENSMUSG00000025877	Hk3	hexokinase 3	-4.8409	DOWN	0.000873257	0.025509	540.039	1.45439	-3.32847
ENSMUSG00000071424	Grid2	glutamate receptor, ionotropic, delta 2	-4.00935	DOWN	0.000875374	0.0255356	205.832	1.20481	-3.32779
ENSMUSG00000085584	Rtl9	retrotransposon Gag like 9	-2.22042	DOWN	0.00087687	0.025544	13.5483	0.667332	-3.32732
ENSMUSG00000048186	Bend7	BEN domain containing 7	-3.19334	DOWN	0.000891115	0.0258534	13.6858	0.961034	-3.32282
ENSMUSG00000059555	Tor4a	torsin family 4, member A	-1.07925	DOWN	0.000889824	0.0258534	1990.26	0.324759	-3.32323
ENSMUSG00000043668	Tox3	TOX high mobility group box family member 3	-7.02625	DOWN	0.000891158	0.0258534	42.34	2.11455	-3.32281
ENSMUSG00000075270	Pde11a	phosphodiesterase 11A	-4.81716	DOWN	0.000908858	0.026223	4.05383	1.45212	-3.31732
ENSMUSG00000031292	Cdkl5	cyclin dependent kinase like 5	-1.21581	DOWN	0.000906717	0.026223	455.875	0.36643	-3.31798
ENSMUSG00000052085	Dock8	dedicator of cytokinesis 8	-3.44928	DOWN	0.000908842	0.026223	1140.02	1.03978	-3.31732
ENSMUSG00000016918	Sulf1	sulfatase 1	-1.10299	DOWN	0.000925145	0.0266565	31496.6	0.332994	-3.31235
ENSMUSG00000071203	Naip5	NLR family, apoptosis inhibitory protein 5	-3.44267	DOWN	0.000929806	0.0267544	31.8702	1.03978	-3.31095
ENSMUSG00000036492	Rnf39	ring finger protein 39	-4.07037	DOWN	0.000938333	0.026963	84.0977	1.23032	-3.30839
ENSMUSG00000094910	D430019H16Rik	RIKEN cDNA D430019H16 gene	-3.23612	DOWN	0.000941528	0.0269815	28.9937	0.978436	-3.30744
ENSMUSG00000092083	Kcnb2	potassium voltage gated channel, Shab-related subfamily, member 2	-5.2347	DOWN	0.000951076	0.0271815	57.9681	1.58406	-3.30461
ENSMUSG00000046159	Chrm3	cholinergic receptor, muscarinic 3, cardiac	-3.91704	DOWN	0.000954835	0.0272521	100.109	1.18572	-3.30351
ENSMUSG00000030786	Itgam	integrin alpha M	-4.70026	DOWN	0.000973859	0.0277576	1839.63	1.4252	-3.29797
ENSMUSG00000052852	Reep1	receptor accessory protein 1	-1.89985	DOWN	0.000978125	0.0278042	166.621	0.576281	-3.29674
ENSMUSG00000015950	Ncf1	neutrophil cytosolic factor 1	-4.2483	DOWN	0.000994109	0.0281075	943.251	1.29042	-3.29219
ENSMUSG00000025665	Rps6ka6	ribosomal protein S6 kinase polypeptide 6	-1.50083	DOWN	0.00100413	0.0282367	325.127	0.456266	-3.28937
ENSMUSG00000027977	Ndst3	N-deacetylase/N-sulfotransferase (heparan glucosaminyl) 3	-2.90838	DOWN	0.00100365	0.0282367	144.558	0.884139	-3.2895
ENSMUSG00000001029	Icam2	intercellular adhesion molecule 2	-2.55717	DOWN	0.00100312	0.0282367	5.99534	0.777339	-3.28965
ENSMUSG00000042724	Map3k9	mitogen-activated protein kinase kinase kinase 9	-2.96347	DOWN	0.00100536	0.0282367	158.331	0.901017	-3.28902
ENSMUSG00000060044	Tmem26	transmembrane protein 26	-3.97116	DOWN	0.00100806	0.0282751	519.466	1.20768	-3.28827
ENSMUSG00000063354	Slc39a4	solute carrier family 39 (zinc transporter), member 4	-2.05338	DOWN	0.00101803	0.0284416	12.8965	0.624983	-3.2855
ENSMUSG00000034382	AI661453	expressed sequence AI661453	-3.0585	DOWN	0.00103223	0.0288002	81.0298	0.932018	-3.28159
ENSMUSG00000063887	Nlgn1	neuroligin 1	-3.91529	DOWN	0.00103494	0.0288377	20.1932	1.19338	-3.28085
ENSMUSG00000031323	Dmrtc1a	DMRT-like family C1a	-4.02558	DOWN	0.00104889	0.0291496	17.7568	1.22841	-3.27708
ENSMUSG00000039774	Galnt12	polypeptide N-acetylgalactosaminyltransferase 12	-1.5749	DOWN	0.00105272	0.0292179	188.531	0.480731	-3.27604
ENSMUSG00000047216	Cdh19	cadherin 19, type 2	-6.12197	DOWN	0.00107066	0.0294953	9.06487	1.87144	-3.27127
ENSMUSG00000104252	Pcdha4	protocadherin alpha 4	-2.78667	DOWN	0.00107109	0.0294953	547.097	0.851893	-3.27116
ENSMUSG00000102206	Pcdha11	protocadherin alpha 11	-2.77817	DOWN	0.00106621	0.0294953	545.284	0.848958	-3.27245
ENSMUSG00000019838	Slc16a10	solute carrier family 16 (monocarboxylic acid transporters), member 10	-1.99012	DOWN	0.00107817	0.0296131	717.374	0.60873	-3.26929
ENSMUSG00000038623	Tm6sf1	transmembrane 6 superfamily member 1	-1.26922	DOWN	0.00110396	0.030243	661.621	0.38902	-3.2626
ENSMUSG00000103092	Pcdha5	protocadherin alpha 5	-2.7891	DOWN	0.00110697	0.0302838	545.932	0.855073	-3.26183
ENSMUSG00000103707	Pcdha6	protocadherin alpha 6	-2.79015	DOWN	0.0011093	0.0302838	541.839	0.855552	-3.26123
ENSMUSG00000103255	Pcdhac1	protocadherin alpha subfamily C, 1	-2.79299	DOWN	0.00110974	0.0302838	542.701	0.856453	-3.26112
ENSMUSG00000103442	Pcdha1	protocadherin alpha 1	-2.791	DOWN	0.0011128	0.030328	541.852	0.856046	-3.26034
ENSMUSG00000104148	Pcdha2	protocadherin alpha 2	-2.79155	DOWN	0.00111777	0.0304244	541.888	0.856548	-3.25907
ENSMUSG00000036862	Dchs1	dachsous cadherin related 1	-2.79727	DOWN	0.00112671	0.0306284	4297.05	0.858899	-3.25681
ENSMUSG00000032089	Il10ra	interleukin 10 receptor, alpha	-3.87386	DOWN	0.00115058	0.0311171	121.96	1.19164	-3.25086
ENSMUSG00000103800	Pcdha8	protocadherin alpha 8	-2.79015	DOWN	0.00115487	0.0311534	542.034	0.858562	-3.2498
ENSMUSG00000022667	Cd200r1	CD200 receptor 1	-3.68222	DOWN	0.00115976	0.0312456	93.5905	1.13348	-3.2486
ENSMUSG00000055541	Lair1	leukocyte-associated Ig-like receptor 1	-4.87798	DOWN	0.00118453	0.0317109	205.555	1.50435	-3.24258
ENSMUSG00000026840	Lamc3	laminin gamma 3	-2.42718	DOWN	0.00118661	0.0317264	43.2666	0.748648	-3.24208
ENSMUSG00000104318	Pcdha7	protocadherin alpha 7	-2.77926	DOWN	0.00119315	0.0318611	542.344	0.857661	-3.24051
ENSMUSG00000024064	Galnt14	polypeptide N-acetylgalactosaminyltransferase 14	-4.66696	DOWN	0.00120752	0.0321636	124.331	1.44171	-3.2371
ENSMUSG00000021508	Cxcl14	C-X-C motif chemokine ligand 14	-3.8876	DOWN	0.00121446	0.0322728	2945.74	1.20156	-3.23546
ENSMUSG00000023000	Dhh	desert hedgehog	-2.81665	DOWN	0.00121773	0.0322728	33.3846	0.870763	-3.2347
ENSMUSG00000054477	Kcnn2	potassium intermediate/small conductance calcium-activated channel, subfamily N, member 2	-4.20193	DOWN	0.00123611	0.032719	4.28026	1.30074	-3.23041
ENSMUSG00000058755	Osm	oncostatin M	-5.97942	DOWN	0.00126552	0.0333721	7.07827	1.85484	-3.22369
ENSMUSG00000003206	Ebi3	Epstein-Barr virus induced gene 3	-3.59232	DOWN	0.00126924	0.0334286	57.7056	1.11464	-3.22285
ENSMUSG00000028976	Slc2a5	solute carrier family 2 (facilitated glucose transporter), member 5	-3.27225	DOWN	0.00127999	0.033628	7.44119	1.01609	-3.22043
ENSMUSG00000054423	Cadps	Ca2+-dependent secretion activator	-5.23487	DOWN	0.00128271	0.0336575	10.6658	1.62583	-3.21982
ENSMUSG00000016200	Syt14	synaptotagmin XIV	-3.075	DOWN	0.00134322	0.0349419	213.853	0.958965	-3.20658
ENSMUSG00000044770	Scml4	Scm polycomb group protein like 4	-2.67136	DOWN	0.00135627	0.0351948	17.7256	0.83381	-3.2038
ENSMUSG00000050106	Tmc8	transmembrane channel-like gene family 8	-1.29505	DOWN	0.00136343	0.0352943	26.9265	0.404413	-3.20228
ENSMUSG00000002111	Spi1	spleen focus forming virus (SFFV) proviral integration oncogene	-4.42925	DOWN	0.00136755	0.0353573	773.648	1.38353	-3.20141
ENSMUSG00000021998	Lcp1	lymphocyte cytosolic protein 1	-4.20289	DOWN	0.00137426	0.0354873	4838.31	1.3134	-3.2
ENSMUSG00000037731	Themis2	thymocyte selection associated family member 2	-4.84137	DOWN	0.00137906	0.0355679	195.977	1.5134	-3.199
ENSMUSG00000036395	Glb1l2	galactosidase, beta 1-like 2	-5.13425	DOWN	0.00138655	0.0357177	9.98625	1.60574	-3.19744
ENSMUSG00000031480	Thsd1	thrombospondin, type I, domain 1	-3.07343	DOWN	0.00138978	0.0357572	494.917	0.96142	-3.19677
ENSMUSG00000027199	Gatm	glycine amidinotransferase (L-arginine:glycine amidinotransferase)	-3.62284	DOWN	0.00141741	0.0362039	452.495	1.1353	-3.19108
ENSMUSG00000039304	Tnfsf10	tumor necrosis factor (ligand) superfamily, member 10	-5.2692	DOWN	0.00141646	0.0362039	12.3323	1.65113	-3.19128
ENSMUSG00000024245	Tmem178	transmembrane protein 178	-5.01642	DOWN	0.00146247	0.0372607	33.4699	1.57648	-3.18203
ENSMUSG00000066705	Fxyd6	FXYD domain-containing ion transport regulator 6	-2.02749	DOWN	0.00148205	0.0376277	926.405	0.637942	-3.17818
ENSMUSG00000059498	Fcgr3	Fc receptor, IgG, low affinity III	-4.5739	DOWN	0.00149013	0.0377875	820.934	1.43987	-3.1766
ENSMUSG00000031995	St14	suppression of tumorigenicity 14 (colon carcinoma)	-2.36781	DOWN	0.00149322	0.0378206	101.796	0.745532	-3.176
ENSMUSG00000059013	Sh2d3c	SH2 domain containing 3C	-1.44511	DOWN	0.00149606	0.037847	160.68	0.455089	-3.17545
ENSMUSG00000054988	Agtr1b	angiotensin II receptor, type 1b	-3.76577	DOWN	0.00152231	0.038465	23.4788	1.18779	-3.1704
ENSMUSG00000026177	Slc11a1	solute carrier family 11 (proton-coupled divalent metal ion transporters), member 1	-3.73989	DOWN	0.00153673	0.0387831	361.396	1.18065	-3.16766
ENSMUSG00000025128	Bhlhe22	basic helix-loop-helix family, member e22	-2.05057	DOWN	0.00154002	0.03882	484.186	0.647473	-3.16703
ENSMUSG00000034107	Ano7	anoctamin 7	-2.83572	DOWN	0.00156148	0.0392716	9.37576	0.896528	-3.16301
ENSMUSG00000000402	Egfl6	EGF-like-domain, multiple 6	-3.92258	DOWN	0.00156812	0.0392716	380.8	1.24063	-3.16177
ENSMUSG00000028080	Lrba	LPS-responsive beige-like anchor	-1.18489	DOWN	0.00156179	0.0392716	1518.9	0.374614	-3.16295
ENSMUSG00000020120	Plek	pleckstrin	-3.5695	DOWN	0.00157094	0.0392716	1582.24	1.12914	-3.16125
ENSMUSG00000021069	Pygl	liver glycogen phosphorylase	-3.3985	DOWN	0.00156763	0.0392716	168.98	1.07484	-3.16186
ENSMUSG00000019966	Kitl	kit ligand	-2.73444	DOWN	0.00157886	0.0394231	2222.35	0.865389	-3.15978
ENSMUSG00000021223	Papln	papilin, proteoglycan-like sulfated glycoprotein	-2.46677	DOWN	0.00159123	0.0396384	12.8627	0.781241	-3.15751
ENSMUSG00000014813	Stc1	stanniocalcin 1	-1.99727	DOWN	0.00159686	0.0397318	671.777	0.632751	-3.15648
ENSMUSG00000096914	Galntl6	UDP-N-acetyl-alpha-D-galactosamine:polypeptide N-acetylgalactosaminyltransferase-like 6	-5.45736	DOWN	0.00160703	0.0399377	10.0569	1.72995	-3.15463
ENSMUSG00000057604	Lmcd1	LIM and cysteine-rich domains 1	-2.07332	DOWN	0.0016121	0.0400168	527.64	0.657423	-3.15371
ENSMUSG00000024713	Pcsk5	proprotein convertase subtilisin/kexin type 5	-4.29011	DOWN	0.00161408	0.040019	299.439	1.36049	-3.15335
ENSMUSG00000026062	Slc9a2	solute carrier family 9 (sodium/hydrogen exchanger), member 2	-3.33338	DOWN	0.00162743	0.0403026	32.2099	1.0579	-3.15095
ENSMUSG00000058715	Fcer1g	Fc receptor, IgE, high affinity I, gamma polypeptide	-4.16262	DOWN	0.00163029	0.0403264	1288.35	1.32129	-3.15043
ENSMUSG00000061517	Sox21	SRY (sex determining region Y)-box 21	-4.83783	DOWN	0.00163755	0.0404585	11.7149	1.53624	-3.14913
ENSMUSG00000000223	Drp2	dystrophin related protein 2	-1.47728	DOWN	0.00167501	0.0410961	121.6	0.470094	-3.14252
ENSMUSG00000067714	Lpar5	lysophosphatidic acid receptor 5	-4.57817	DOWN	0.00167792	0.0411198	26.5906	1.45708	-3.14201
ENSMUSG00000015468	Notch4	notch 4	-1.63452	DOWN	0.00168577	0.0412643	133.744	0.520442	-3.14064
ENSMUSG00000023992	Trem2	triggering receptor expressed on myeloid cells 2	-4.31628	DOWN	0.00170511	0.0416414	628.613	1.37579	-3.1373
ENSMUSG00000090675	Or5v1b	olfactory receptor family 5 subfamily V member 1B	-6.01734	DOWN	0.00171937	0.0419411	3.87702	1.91949	-3.13486
ENSMUSG00000019989	Enpp3	ectonucleotide pyrophosphatase/phosphodiesterase 3	-1.76853	DOWN	0.00172912	0.0421303	168.129	0.564449	-3.1332
ENSMUSG00000026442	Nfasc	neurofascin	-2.96675	DOWN	0.00173243	0.0421625	10.7539	0.947045	-3.13264
ENSMUSG00000034416	Pkd1l2	polycystic kidney disease 1 like 2	-4.26721	DOWN	0.00173716	0.0422289	4.67925	1.36253	-3.13184
ENSMUSG00000069830	Nlrp1a	NLR family, pyrin domain containing 1A	-4.3795	DOWN	0.00174935	0.0424608	14.264	1.3993	-3.12978
ENSMUSG00000041992	Rapgef5	Rap guanine nucleotide exchange factor (GEF) 5	-2.93096	DOWN	0.00175071	0.0424608	199.28	0.936542	-3.12956
ENSMUSG00000052821	Cysltr1	cysteinyl leukotriene receptor 1	-3.26535	DOWN	0.00181605	0.0437445	117.496	1.047	-3.11877
ENSMUSG00000056972	Magel2	MAGE family member L2	-5.27825	DOWN	0.00181871	0.0437587	44.8249	1.69265	-3.11834
ENSMUSG00000004633	Chn2	chimerin 2	-4.79331	DOWN	0.00182211	0.0437908	45.7619	1.53741	-3.11779
ENSMUSG00000030579	Tyrobp	TYRO protein tyrosine kinase binding protein	-4.65021	DOWN	0.00182469	0.0438029	1038.28	1.49171	-3.11738
ENSMUSG00000017390	Aldoc	aldolase C, fructose-bisphosphate	-3.06261	DOWN	0.00183415	0.0439801	109.677	0.982914	-3.11585
ENSMUSG00000041920	Slc16a6	solute carrier family 16 (monocarboxylic acid transporters), member 6	-1.10769	DOWN	0.00188099	0.0450522	297.357	0.356353	-3.10841
ENSMUSG00000103770	Pcdha9	protocadherin alpha 9	-2.66169	DOWN	0.00190678	0.0455667	552.229	0.857399	-3.10438
ENSMUSG00000036743	Psma8	proteasome subunit alpha 8	-2.35281	DOWN	0.00191431	0.0456949	16.5675	0.758186	-3.10321
ENSMUSG00000024013	Fgd2	FYVE, RhoGEF and PH domain containing 2	-2.98605	DOWN	0.00192202	0.0458274	51.6374	0.962614	-3.10202
ENSMUSG00000067199	Frat1	frequently rearranged in advanced T cell lymphomas	-1.40378	DOWN	0.0019258	0.0458656	35.0596	0.45262	-3.10144
ENSMUSG00000024300	Myo1f	myosin IF	-4.65417	DOWN	0.00193849	0.0461161	868.352	1.50159	-3.0995
ENSMUSG00000075316	Scn9a	sodium channel, voltage-gated, type IX, alpha	-3.66216	DOWN	0.00194273	0.0461649	15.0104	1.18178	-3.09885
ENSMUSG00000020953	Coch	cochlin	-5.98381	DOWN	0.00195208	0.0463351	3925.53	1.93186	-3.09743
ENSMUSG00000050493	Fam167b	family with sequence similarity 167, member B	-4.77883	DOWN	0.00197388	0.0467475	13.3365	1.54448	-3.09413
ENSMUSG00000040659	Efhd2	EF hand domain containing 2	-1.13376	DOWN	0.00198958	0.0469617	4051.42	0.366701	-3.09178
ENSMUSG00000020681	Ace	angiotensin I converting enzyme	-2.8748	DOWN	0.00199663	0.0470754	211.206	0.930136	-3.09073
ENSMUSG00000027670	Ocstamp	osteoclast stimulatory transmembrane protein	-4.9753	DOWN	0.00201691	0.0475006	10.2217	1.61131	-3.08773
ENSMUSG00000096606	Tpbgl	trophoblast glycoprotein-like	-3.58541	DOWN	0.00204944	0.0480186	41.9526	1.16297	-3.08297
ENSMUSG00000052854	Nrk	Nik related kinase	-4.44841	DOWN	0.00206032	0.0480954	2545.55	1.44363	-3.0814
ENSMUSG00000025044	Msr1	macrophage scavenger receptor 1	-5.31411	DOWN	0.00206035	0.0480954	1997.7	1.72458	-3.08139
ENSMUSG00000031465	Angpt2	angiopoietin 2	-2.68763	DOWN	0.00208608	0.0485352	406.74	0.87326	-3.0777
ENSMUSG00000049946	BC030500	cDNA sequence BC030500	-5.10245	DOWN	0.00210311	0.0486736	13.7304	1.65919	-3.07527
ENSMUSG00000018263	Tbx5	T-box 5	-4.62539	DOWN	0.00210664	0.0486921	813.189	1.5043	-3.07477
ENSMUSG00000015970	Chdh	choline dehydrogenase	-2.14237	DOWN	0.00211853	0.0488603	23.9449	0.697137	-3.07309
ENSMUSG00000000732	Icosl	icos ligand	-2.88698	DOWN	0.00214367	0.0493323	51.6608	0.940515	-3.06957
ENSMUSG00000036611	Eepd1	endonuclease/exonuclease/phosphatase family domain containing 1	-2.22635	DOWN	0.00214273	0.0493323	96.365	0.725267	-3.0697
ENSMUSG00000045322	Tlr9	toll-like receptor 9	-4.67251	DOWN	0.0021523	0.0494772	54.5172	1.5228	-3.06837
ENSMUSG00000112023	Lilrb4b	leukocyte immunoglobulin-like receptor, subfamily B, member 4B	-4.57478	DOWN	0.0021728	0.0498941	311.75	1.49233	-3.06554
ENSMUSG00000041911	Dlx1	distal-less homeobox 1	2.99859	UP	2.18e-12	1.53e-09	238.717	0.426985	7.02271
ENSMUSG00000087247	Alkal1	ALK and LTK ligand 1	3.1919	UP	8.96e-07	0.000100773	378.021	0.649652	4.91325
ENSMUSG00000048347	Pcdhb18	protocadherin beta 18	2.19594	UP	2.1e-06	0.000197314	417.476	0.462888	4.744
ENSMUSG00000032564	Cpne4	copine IV	9.70589	UP	3.57e-06	0.000305341	221.385	2.09396	4.63519
ENSMUSG00000046387	Pcdhb17	protocadherin beta 17	1.97392	UP	9.35e-06	0.000691571	1607.88	0.445416	4.43163
ENSMUSG00000048960	Prex2	phosphatidylinositol-3,4,5-trisphosphate-dependent Rac exchange factor 2	1.84832	UP	1.67e-05	0.00112058	953.557	0.429411	4.30433
ENSMUSG00000025746	Il6	interleukin 6	6.40157	UP	1.96e-05	0.00126928	198.938	1.49934	4.26959
ENSMUSG00000023951	Vegfa	vascular endothelial growth factor A	1.22444	UP	3.1e-05	0.00188172	4164.75	0.293894	4.16626
ENSMUSG00000070044	Fam149a	family with sequence similarity 149, member A	1.16015	UP	3.35e-05	0.00199826	4197.3	0.27969	4.14798
ENSMUSG00000033854	Kcnk10	potassium channel, subfamily K, member 10	5.49657	UP	3.59e-05	0.00207931	76.0297	1.33017	4.13224
ENSMUSG00000048490	Nrip1	nuclear receptor interacting protein 1	1.02853	UP	5.77e-05	0.00299229	3079.2	0.25573	4.02192
ENSMUSG00000079852	Klra4	killer cell lectin-like receptor, subfamily A, member 4	5.21462	UP	6.43e-05	0.00325179	620.672	1.30478	3.99656
ENSMUSG00000025006	Sorbs1	sorbin and SH3 domain containing 1	1.09424	UP	7.79e-05	0.00383352	4468.73	0.276978	3.95064
ENSMUSG00000079465	Col4a3	collagen, type IV, alpha 3	2.79701	UP	9.44e-05	0.00440919	48.8042	0.716366	3.90444
ENSMUSG00000024743	Syt7	synaptotagmin VII	3.01712	UP	0.000163044	0.00688267	69.4922	0.800231	3.77031
ENSMUSG00000027368	Dusp2	dual specificity phosphatase 2	5.36987	UP	0.000164379	0.00691143	158.7	1.42502	3.76828
ENSMUSG00000053137	Mapk11	mitogen-activated protein kinase 11	1.2542	UP	0.000201682	0.00825023	649.068	0.337433	3.7169
ENSMUSG00000058070	Eml1	echinoderm microtubule associated protein like 1	1.72292	UP	0.00022437	0.00888993	4132.86	0.466932	3.68987
ENSMUSG00000024935	Slc1a1	solute carrier family 1 (neuronal/epithelial high affinity glutamate transporter, system Xag), member 1	5.45138	UP	0.000237904	0.00924894	311.832	1.48339	3.67494
ENSMUSG00000026976	Pax8	paired box 8	5.22757	UP	0.000267189	0.010145	710.504	1.4341	3.6452
ENSMUSG00000064202	Spata6l	spermatogenesis associated 6 like	2.65563	UP	0.000283851	0.0106251	243.196	0.731658	3.62961
ENSMUSG00000028341	Nr4a3	nuclear receptor subfamily 4, group A, member 3	1.35162	UP	0.000298193	0.0111422	148.51	0.373699	3.61686
ENSMUSG00000069171	Nr2f1	nuclear receptor subfamily 2, group F, member 1	1.46867	UP	0.000438335	0.0150493	2173.07	0.417728	3.51586
ENSMUSG00000039691	Tspan10	tetraspanin 10	4.12862	UP	0.000473601	0.0161032	5.77797	1.1812	3.49526
ENSMUSG00000020617	1700012B07Rik	RIKEN cDNA 1700012B07 gene	2.98343	UP	0.000484579	0.0163965	9.3984	0.855061	3.48914
ENSMUSG00000039384	Dusp10	dual specificity phosphatase 10	1.68017	UP	0.000535354	0.0175682	1288.67	0.48526	3.46241
ENSMUSG00000028081	Rps3a1	ribosomal protein S3A1	1.4103	UP	0.000536276	0.0175682	7832.36	0.407372	3.46195
ENSMUSG00000026890	Lhx6	LIM homeobox protein 6	1.6782	UP	0.000585759	0.0188557	216.74	0.488116	3.43812
ENSMUSG00000022512	Cldn1	claudin 1	3.13594	UP	0.00058849	0.0189147	797.344	0.912442	3.43686
ENSMUSG00000038331	Satb2	special AT-rich sequence binding protein 2	1.28067	UP	0.000631932	0.0199511	1061.79	0.374737	3.41753
ENSMUSG00000050272	Dscam	DS cell adhesion molecule	2.9641	UP	0.000783339	0.0234326	24.7188	0.882535	3.35862
ENSMUSG00000024424	Ttc39c	tetratricopeptide repeat domain 39C	1.15472	UP	0.000944397	0.0270271	739.972	0.349217	3.30659
ENSMUSG00000062609	Kcnj15	potassium inwardly-rectifying channel, subfamily J, member 15	2.88125	UP	0.0009934	0.0281075	2374.67	0.875123	3.29239
ENSMUSG00000046191	Pcdhb20	protocadherin beta 20	1.94894	UP	0.00104681	0.0291301	480.841	0.594618	3.27764
ENSMUSG00000067158	Col4a4	collagen, type IV, alpha 4	2.47161	UP	0.00114385	0.0309748	76.9663	0.759906	3.25252
ENSMUSG00000017943	Gdap1l1	ganglioside-induced differentiation-associated protein 1-like 1	2.6564	UP	0.00115422	0.0311534	28.3622	0.817364	3.24996
ENSMUSG00000032899	Styk1	serine/threonine/tyrosine kinase 1	1.36028	UP	0.00117659	0.0315782	1508.84	0.419258	3.2445
ENSMUSG00000020205	Phlda1	pleckstrin homology like domain, family A, member 1	1.66285	UP	0.00125673	0.0331818	4498.79	0.515504	3.22568
ENSMUSG00000005045	Chd5	chromodomain helicase DNA binding protein 5	2.92356	UP	0.00127738	0.0336012	316.408	0.907653	3.22101
ENSMUSG00000021701	Plk2	polo like kinase 2	1.29417	UP	0.00129878	0.033995	17537.5	0.402384	3.21625
ENSMUSG00000030313	Dennd5b	DENN domain containing 5B	1.13317	UP	0.00133097	0.0347516	815.558	0.3531	3.20922
ENSMUSG00000045868	Gvin1	GTPase, very large interferon inducible 1	2.55459	UP	0.00139501	0.0358184	208.634	0.799387	3.19568
ENSMUSG00000019772	Vip	vasoactive intestinal polypeptide	4.33713	UP	0.0014029	0.0359636	340.35	1.35788	3.19405
ENSMUSG00000079092	Prl2c2	prolactin family 2, subfamily c, member 2	4.40418	UP	0.00164502	0.0405957	61.1095	1.39913	3.1478
ENSMUSG00000029844	Hoxa1	homeobox A1	1.14623	UP	0.00165768	0.0408129	204.533	0.364397	3.14556
ENSMUSG00000028965	Tnfrsf9	tumor necrosis factor receptor superfamily, member 9	4.92953	UP	0.00176771	0.04278	26.6277	1.57658	3.12672
ENSMUSG00000032578	Cish	cytokine inducible SH2-containing protein	1.78082	UP	0.00209779	0.0486736	761.039	0.578935	3.07603
ENSMUSG00000042834	Nrep	neuronal regeneration related protein	2.24295	UP	0.00211542	0.0488418	6149.69	0.729763	3.07353

## Sheet: Table S7
Transcriptome analysis suggests PKD3 regulates proliferative glucose metabolism, calcium homeostasis and microtubule dynamics after MEF spontaneous immortalization
Jocshan Loaiza-Moss, Ursula Braun, and Michael Leitges
Table S7. Gene Ontology (Biological Processes and Molecular Functions) and KEGG pathways enriched in Prkd3-/- immortalized MEFs (iMEFs) after spontaneous immortalization, identified using gProfiler. Adjusted p-value < 0.05.
ORA - Overrepresentation Analysis
Category	Accession	Name	Gene #	Adjusted p value	—log (FDR)	Genes
Downregulated Genes
GO:MF	GO:0005509	calcium ion binding	32	4.54546e-06	5.34242	CLEC4A2,PLCB2,GUCA1A,DHH,CDH15,CDH3,PCDHAC2,SELE,STAB1,PCDH10,CLEC4E,PCDHA3,PCDHA11,PCDHAC1,PCDHA1,PCDHA6,PCDHA5,PCDHA2,PCDHA7,PCDHA4,PCDHA8,PCDHA9,FAT3,THBS4,PCDHA12,HMCN1,DSC2,DGKB,SULF1,FBN1,JAG2,ADAM8
GO:MF	GO:0019955	cytokine binding	14	6.37301e-06	5.19566	CX3CR1,A2M,TMC8,CCR1,CSF1R,ITGA4,IL2RG,ACVRL1,TGFB3,IL13RA1,NRROS,IL10RA,PRLR,EBI3
GO:MF	GO:0050839	cell adhesion molecule binding	16	0.00193209	2.71397	TNN,CDH15,TENM1,PROM1,CDH3,FRMD5,PTPN6,TBC1D2,FERMT3,SLC14A2,ITGA4,NFASC,SHTN1,THBS4,FBN1,ADAM8
GO:MF	GO:0017080	sodium channel regulator activity	6	0.00330271	2.48113	FXYD6,FXYD2,CAV3,PCSK9,NOS1,SCN2B
GO:MF	GO:0140375	immune receptor activity	10	0.00771557	2.11263	CX3CR1,CCR1,IL2RG,IL13RA1,FCGR1,C5AR2,IL10RA,PRLR,PIRA11,EBI3
GO:MF	GO:0022857	transmembrane transporter activity	33	0.0128794	1.8901	SLC16A12,KCNA6,SLC9B2,CNNM1,ABCA12,SLC5A10,SLC29A4,SLC8A1,ATP13A2,GJA5,TMC8,UCP2,ATP12A,KCNC3,SLC16A3,SLC14A2,CACNA1H,CYBRD1,KCNK6,P2RX7,NIPAL4,SCN1A,SLCO2B1,ABCB4,NIPAL2,SLC39A4,GRIK1,SLC17A7,GABRA1,HCN1,SCN2B,GABRB2,SLC37A2
GO:BP	GO:0098609	cell-cell adhesion	50	9.44665e-14	13.0247	NLRP3,CX3CR1,SPINT2,ADAM19,ARG1,ABCA12,CDH15,TENM1,CDH3,PCDHAC2,PF4,PTPN6,UNC5D,CD37,SELE,CLDN11,FERMT3,ITGA4,IL2RG,CORO1A,PYCARD,SIRPB1A,PCDH10,NFKBID,NFASC,PCDHA3,PCDHA11,ALOX5,PCDHAC1,PCDHA1,PCDHA6,PCDHA5,PCDHA2,PCDHA7,PCDHA4,PCDHA8,PCDHA9,ALCAM,MDGA2,CCDC88B,SASH3,SEMA4D,FAT3,THBS4,TNFAIP8L2,TNF,PCDHA12,HMCN1,DSC2,ADAM8
GO:BP	GO:0002376	immune system process	92	3.13731e-13	12.5034	ACP5,PLA2G7,BARX1,DCSTAMP,CLEC4A2,NLRP3,ADCYAP1,CX3CR1,A2M,SLC9B2,CXCL5,ARG1,TNIP3,LY9,CCL12,EDNRB,ADCY7,ADM,CXCL3,PF4,TREM1,CFP,SAMSN1,GPR183,PTPN6,CD37,SELE,CCR1,NPPB,CYSLTR1,CSF1R,ITGA4,MYO1G,FGR,IL2RG,CORO1A,PYCARD,SIRPB1A,CLEC4E,FES,POMC,CARD9,LPXN,TGFB3,TNFRSF13B,RNASE6,NFKBID,BANK1,P2RX7,IKZF1,WAS,ALOX5,OSCAR,PRKCH,ALCAM,LGMN,NRROS,TLR7,MILR1,CCDC88B,NLRP1B,FCGR1,C5AR2,CXCL9,SASH3,CLEC5A,V…
GO:BP	GO:0048870	cell motility	65	9.67817e-11	10.0142	TNN,ACP5,PLA2G7,NLRP3,CX3CR1,MEOX2,POU3F3,SLC9B2,SPINT2,CXCL5,CCL12,EDNRB,SEMA3D,FGF16,RELN,CXCL3,PF4,TREM1,FRMD5,FGF9,GPR183,LRRC15,FMNL1,UNC5D,SELE,CCR1,ISL1,FERMT3,CSF1R,SEMA6B,ITGA4,BIN2,MYO1G,FGR,CORO1A,PYCARD,CHL1,FES,NTF3,LPXN,SOX10,ACVRL1,ARHGDIB,SH3D21,WAS,SHTN1,NOSTRIN,ALOX5,LGMN,MDGA2,C5AR2,CXCL9,SEMA4D,VAV3,FAT3,THBS4,P2RY6,PIK3CD,TNF,LTB4R2,PREX1,SULF1,PIK3CG,ADAM8,TMEM102
GO:BP	GO:0008283	cell population proliferation	67	1.19967e-07	6.92094	TNN,TFAP2B,LHX2,ADCYAP1,CX3CR1,MEOX2,POU3F3,FXYD2,SPINT2,ARG1,VSTM2A,CCL12,EDNRB,FGF16,CAV3,ADM,CDH3,PF4,HPGD,FGF9,GPR183,PTPN6,CD37,ERBB3,NPPB,NDP,ISL1,CYSLTR1,CSF1R,ITGA4,FGR,CORO1A,PYCARD,FES,PRL3A1,NTF3,SOX10,ACVRL1,TGFB3,KLK8,TNFRSF13B,RPS6KA1,P2RX7,IL13RA1,ALOX5,ADAM33,PRKCH,LGMN,CCDC88B,CXCL9,SASH3,VAV3,THBS4,P2RY6,PIK3CD,TNF,TAFA3,HAPLN1,ST18,NOS1,SULF1,UNCX,GM13283,JAG2,PRLR,TAL1,EBI3
GO:BP	GO:0035556	intracellular signal transduction	70	1.79878e-05	4.74502	DOK2,REM1,NLRP3,ADCYAP1,CX3CR1,PLCB2,HOMER2,TNIP3,GUCY1A1,GUCA1A,CCL12,EDNRB,GUCY1B1,ADCY7,TIFAB,RELN,C1QTNF12,CAV3,ADM,GNA15,FGF9,GRAP,GPR183,PTPN6,CCR1,ERBB3,NPPB,NDP,DOK3,CSF1R,FGR,PYCARD,C1QTNF2,SIRPB1A,POMC,CARD9,FZD10,ACVRL1,ARHGDIB,TGFB3,NFKBID,BANK1,RPS6KA1,P2RX7,WAS,SHTN1,PDE6H,RAB39,PRKCH,CYTH4,ARFGEF3,TLR7,RGS14,NLRP1B,CALCR,SEMA4D,VAV3,P2RY6,PIK3CD,TNF,RAPGEF5,PREX1,TNFAIP8L3,DGKB,LAT…
GO:BP	GO:0034220	monoatomic ion transmembrane transport	36	7.66425e-05	4.11553	FXYD6,KCNA6,REM1,PLCB2,FXYD2,SLC9B2,EDNRB,SLC29A4,RELN,SLC8A1,CAV3,ATP13A2,TMC8,PTPN6,UCP2,ATP12A,KCNC3,CACNA1H,CORO1A,KCNK6,P2RX7,NIPAL4,SCN1A,DPP6,CALCR,CXCL9,NIPAL2,SLC39A4,GRIK1,SLC17A7,NOS1,GABRA1,HCN1,SCN2B,PIK3CG,GABRB2
GO:BP	GO:0032651	regulation of interleukin-1 beta production	10	0.00119044	2.92429	ACP5,NLRP3,CX3CR1,ISL1,PYCARD,P2RX7,NLRP1B,TNF,NLRC4,NLRP1A
GO:BP	GO:0043410	positive regulation of MAPK cascade	21	0.00456381	2.34067	DOK2,ADCYAP1,CCL12,FGF9,GPR183,CCR1,DOK3,CSF1R,PYCARD,C1QTNF2,CARD9,FZD10,TGFB3,BANK1,P2RX7,PDE6H,CALCR,P2RY6,TNF,TNFAIP8L3,ADAM8
GO:BP	GO:0030048	actin filament-based movement	10	0.0181692	1.74066	MYH2,CAV3,GJA5,MYO1G,WAS,SCN1A,SHTN1,DSC2,NOS1,SCN2B
GO:BP	GO:0071692	protein localization to extracellular region	18	0.0333257	1.47722	TFAP2B,ADCYAP1,SLC9B2,ABCA12,EDNRB,C1QTNF12,ATP13A2,GJA5,UCP2,ISL1,TGFB3,P2RX7,ALOX5,NRROS,TNF,NOS1,FBN1,MC4R
KEGG	KEGG:04062	Chemokine signaling pathway	15	9.51491e-05	4.0216	CX3CR1,PLCB2,CXCL5,CCL12,ADCY7,CXCL3,PF4,CCR1,FGR,WAS,CXCL9,VAV3,PIK3CD,PREX1,PIK3CG
KEGG	KEGG:04060	Cytokine-cytokine receptor interaction	18	0.000276798	3.55784	CX3CR1,CXCL5,CCL12,CXCL3,PF4,CCR1,CSF1R,IL2RG,ACVRL1,TGFB3,TNFRSF13B,IL13RA1,CXCL9,TNF,IL10RA,BMP3,PRLR,EBI3
KEGG	KEGG:04380	Osteoclast differentiation	11	0.00164982	2.78256	ACP5,CSF1R,SIRPB1A,OSCAR,FCGR1,CALCR,PIK3CD,TNF,PIRA1,NCF2,PIRA11
KEGG	KEGG:04020	Calcium signaling pathway	15	0.00333146	2.47737	PLCB2,EDNRB,FGF16,ADCY7,SLC8A1,GNA15,FGF9,HTR5B,HTR7,ERBB3,CYSLTR1,CACNA1H,P2RX7,LTB4R2,NOS1
REAC	REAC:R-MMU-388396	GPCR downstream signalling	28	0.00747996	2.1261	ADCYAP1,CX3CR1,PLCB2,CXCL5,EDNRB,ADCY7,ADM,CXCL3,GNA15,PF4,HTR7,GPR183,CCR1,FGD2,CYSLTR1,POMC,RPS6KA1,PRKCH,RGS14,CALCR,CXCL9,VAV3,P2RY6,LTB4R2,PREX1,DGKB,PIK3CG,MC4R
Upregulated Genes
GO:BP	GO:0051481	negative regulation of cytosolic calcium ion concentration	3	0.00254556	2.59422	SMPD3,NPY1R,BCL2
GO:BP	GO:0014031	mesenchymal cell development	2	0.0363316	1.43972	BCL2,TBX20
WP	WP:WP2067	Heart development	2	0.0235095	1.62876	GATA6,TBX20

## Sheet: Table S8
Transcriptome analysis suggests PKD3 regulates proliferative glucose metabolism, calcium homeostasis and microtubule dynamics after MEF spontaneous immortalization
Jocshan Loaiza-Moss, Ursula Braun, and Michael Leitges
Table S8. Gene Ontology (Biological Processes and Molecular Functions) and KEGG pathways associated to the hub genes, identified using gProfiler. Adjusted p-value < 0.05.
ORA - Overrepresentation Analysis
Category	Accession	Name	Gene #	Adjusted p value	—log (FDR)	Genes
GO:MF	GO:0030545	signaling receptor regulator activity	7	0.000321897	3.49228	ADM,NPPB,CXCL9,TNF,POMC,TGFB3,CXCL5
GO:MF	GO:0045236	CXCR chemokine receptor binding	2	0.020514	1.68795	CXCL9,CXCL5
GO:MF	GO:0097110	scaffold protein binding	3	0.0210421	1.67691	NOS1,P2RX7,TREM1
GO:MF	GO:0016502	nucleotide receptor activity	2	0.0448154	1.34857	P2RX7,P2RY6
GO:BP	GO:0048583	regulation of response to stimulus	18	9.27026e-08	7.03291	ADM,NOS1,OSCAR,NPPB,P2RX7,TNF,CCR1,POMC,P2RY6,TGFB3,ERBB3,NLRC4,CALCR,CXCL5,UCP2,TREM1,ARG1,BCL2
GO:BP	GO:0033993	response to lipid	11	1.93784e-06	5.71268	ADM,NOS1,P2RX7,CXCL9,TNF,P2RY6,TGFB3,CALCR,CXCL5,UCP2,BCL2
GO:BP	GO:0051924	regulation of calcium ion transport	7	2.86289e-06	5.5432	NOS1,P2RX7,CXCL9,REM1,CCR1,CALCR,BCL2
GO:BP	GO:0002682	regulation of immune system process	12	3.24109e-06	5.48931	OSCAR,P2RX7,TNF,CCR1,POMC,SELE,TGFB3,NLRC4,CXCL5,TREM1,ARG1,BCL2
GO:BP	GO:0043067	regulation of programmed cell death	12	8.06622e-06	5.09333	ADM,NOS1,P2RX7,TNF,POMC,TGFB3,ERBB3,NLRC4,UCP2,TREM1,ARG1,BCL2
GO:BP	GO:0007166	cell surface receptor signaling pathway	14	1.53182e-05	4.81479	IL13RA1,OSCAR,NPPB,P2RX7,CXCL9,TNF,CCR1,P2RY6,TGFB3,ERBB3,CALCR,CXCL5,ARG1,BCL2
GO:BP	GO:0042127	regulation of cell population proliferation	11	0.000191446	3.71795	ADM,IL13RA1,NOS1,NPPB,CXCL9,TNF,P2RY6,TGFB3,ERBB3,ARG1,BCL2
GO:BP	GO:0019935	cyclic-nucleotide-mediated signaling	4	0.0031773	2.49794	ADM,NPPB,POMC,CALCR
GO:BP	GO:0000165	MAPK cascade	7	0.00468376	2.32941	NPPB,P2RX7,TNF,CCR1,P2RY6,TGFB3,CALCR
GO:BP	GO:0050708	regulation of protein secretion	5	0.0122528	1.91176	NOS1,P2RX7,TNF,TGFB3,UCP2
KEGG	KEGG:04060	Cytokine-cytokine receptor interaction	6	0.00141638	2.84882	IL13RA1,CXCL9,TNF,CCR1,TGFB3,CXCL5
KEGG	KEGG:04933	AGE-RAGE signaling pathway	4	0.00338246	2.47077	TNF,SELE,TGFB3,BCL2
KEGG	KEGG:00220	Arginine biosynthesis	2	0.0499705	1.30129	NOS1,ARG1
REAC	REAC:R-MMU-388396	GPCR downstream signalling	7	0.0438698	1.35783	ADM,CXCL9,CCR1,POMC,P2RY6,CALCR,CXCL5

## Sheet: Figure S1
Transcriptome analysis suggests PKD3 regulates proliferative glucose metabolism, calcium homeostasis and microtubule dynamics after MEF spontaneous immortalization
Jocshan Loaiza-Moss, Ursula Braun, and Michael Leitges
	Figure S1. MEF genotyping of WT and Prkd3-/- MEFs used in the transcriptomic analysis. A) Genotyping PCR gel of WT MEFs (288 bp) and Prkd3-/- (277 bp); (-): Negative; MM: molecular marker. B) Primer list used in the PCR genotyping. C) RNA seq coverage of Prkd3's gene exons 3 and 4 comparison between WT and Prkd3-/- MEFs to confirm Prkd3 deficient clones.
